# Supplementary material for: Trends in oligomannosylation and α1,2-mannosidase expression in human cancers
Source: Oncotarget. 2021 Oct 12;12(21):2188–205. doi: 10.18632/oncotarget.28064 (PMC8522845; doi:10.18632/oncotarget.28064)
Supplement: Supplementary file 2 [file oncotarget-12-2188-s002.xlsx]

## Sheet: 1Ai MF
Supplementary Data 2 - Quantitation of N-glycans in human cultured cancer cell lines (data plotted in Figure 2)
1Ai. Brain cancer (Glioblastoma)_U87MG_MF													*High quality MS/MS available from a minimum of one dataset
														Average LC retention time (RT) (min)
				Observed mass (M, Da)	Theoretical mass (M, Da)		Monosaccharide composition								Average AUC (area under the curve)			Relative abundance (RA)
Glycan #	Oligomannose identifier	m/z	Charge (Z)			Delta mass	Hex	HexNAc	dHex	NeuAc	Glycan type	Isoform	MS/MS*		AUC_Rep1	AUC_Rep2	AUC_Rep3	RA_Rep1	RA_Rep2	RA_Rep3	Average RA	Standard deviation		N-glycan type distribution
1		587.2	1	588.2	587.2	0.12007	1	2			Paucimannose	a	-	-	0	0	0	0	0	0	0	0		Paucimannose	0.0687
2		733.2	1	734.2	733.2	0.12007	1	2	1		Paucimannose	a	-	-	0	0	0	0	0	0	0	0		Oligomannose	0.324967
3a		749.38	1	750.387	749.4	0.11007	2	2			Paucimannose	a	Yes	33.71	608093	1888901	1566917	0.00267577	0.00316529	0.00355734	0.0031328	0.000441685		Oligomannose-related structure	0.0269108
3b		749.38	1	750.387	749.4	0.11007	2	2			Paucimannose	b	-	-	0	0	0	0	0	0	0	0		Complex/Hybrid	0.5794
4a		895.33	1	896.337	896.335	0.11007	2	2	1		Paucimannose	a	Yes	42.55	4312044	12531003	5735427	0.0189741	0.0209986	0.013021	0.0176646	0.00414686			0.999977
4b		895.33	1	896.337	896.3	0.11007	2	2	1		Paucimannose	b	-	-	0	0	0	0	0	0	0	0
5		911.44	1	912.447	911.3	0.11007	3	2			Paucimannose	a	Yes	41.16	3424854	4257118	5817976	0.0150702	0.00713378	0.0132084	0.0118042	0.00415041
6		1057.4	1	1058.41	1057.3	0.11007	3	2	1		Paucimannose	a	Yes	49.07	7847533	23161890	15401274	0.0345312	0.0388131	0.0349652	0.0361032	0.00235686		Oligomannose distribution*
7a	M4a	1073.44	1	1074.45	1074.37	0.0773	4	2			Oligomannose-related structure	a	-	-	0	0	0	0	0	0	0	0		M5	0.0226038
7b	M4b	1073.44	1	1074.45	1074.37	0.0773	4	2			Oligomannose-related structure	b	-	-	0	0	0	0	0	0	0	0		M6	0.0525212
7c	M4c	1073.44	1	1074.45	1074.37	0.0773	4	2			Oligomannose-related structure	c	-	-	0	0	0	0	0	0	0	0		M7	0.0591752
8a	M5a	1235.2	1	1236.51	1236.42	0.0845	5	2			Oligomannose	a	Yes	38.48	294466	498849	618025	0.00129573	0.000835936	0.00140309	0.00117825	0.000301275		M8	0.0956652
8b	M5b	1235.2	1	1236.51	1236.42	0.0845	5	2			Oligomannose	b	Yes	44.41	4630146	13272877	9541150	0.0203738	0.0222418	0.0216611	0.0214256	0.000955972		M9	0.0950012
9b	M6a	698.3	2	1398.53	1398.48	0.059	6	2			Oligomannose	a	Yes	38.36	14610626	16925885	28591158	0.0642905	0.0283632	0.06491	0.0525212	0.0209238
9b	M6b	698.3	2	1398.53	1398.48	0.059	6	2			Oligomannose	b	-	-	0	0	0	0	0	0	0	0		*Note that all observed oligomannosidic N-glycan isomers were combined for this quantitative analysis.
10a	M7a	779.3	2	1560.61	1560.53	0.0862	7	2			Oligomannose	a	Yes	37.66	9893051	19792621	13229039	0.043532	0.0331671	0.0300336	0.0355776	0.00706464
10b	M7b	779.3	2	1560.61	1560.53	0.0862	7	2			Oligomannose	b	Yes	38.13	4463726	13829548	12322991	0.0196415	0.0231746	0.0279767	0.0235976	0.00418363
11a	M8a	860.3	2	1722.69	1722.58	0.1134	8	2			Oligomannose	a	Yes	38.01	30086615	39062563	32097677	0.132389	0.0654583	0.0728708	0.0902393	0.0366903
11b	M8b	860.3	2	1722.69	1722.58	0.1134	8	2			Oligomannose	b	Yes	43.02	991492	3104727	2956545	0.00436282	0.00520268	0.00671219	0.0054259	0.00119048
12	M9	941.3	2	1884.77	1884.63	0.1406	9	2			Oligomannose	a	Yes	38.25	25660820	44435972	43001984	0.112914	0.0744627	0.0976266	0.0950012	0.0193598
13	M8+Glc	941.3	2	1884.77	1884.63	0.1406	9	2			Oligomannose-related structure	b	-	-	0	0	0	0	0	0	0	0
14	M9+Glc	1022.4	2	2046.81	2046.69	0.1278	10	2			Oligomannose-related structure	a	Yes	40.81	6592844	11602864	14217993	0.0290102	0.0194433	0.0322788	0.0269108	0.00667037
15		791.8	2	1601.61	1601.55	0.0596	6	3			Complex/Hybrid	a	Yes	43.37	1145255	3410392	1637488	0.00503942	0.00571489	0.00371756	0.00482396	0.0010557
16		799.8	2	1601.6	1601.55	0.045	6	3			Complex/Hybrid	a	Yes	41.62	1919238	5705244	3027038	0.00844514	0.00956045	0.00687223	0.00829261	0.00141134
17a		812.3	2	1625.6	1626.59	-0.005	4	4	1		Complex/Hybrid	a	Yes	45.81	222023	1539483	343350	0.000976959	0.00257976	0.000779501	0.00144541	0.00101446
17b		812.3	2	1625.6	1626.59	-0.005	4	4	1		Complex/Hybrid	b	Yes	47.21	399622	155385	162272	0.00175844	0.000260383	0.000368403	0.000795742	0.000854235
18		820.3	2	1642.6	1642.58	0.0184	5	4			Complex/Hybrid	a	Yes	43.02	4152171	8796541	5619476	0.0182706	0.0147406	0.0127578	0.0152563	0.00288104
19		832.8	2	1666.6	1667.61	0.0218	3	5	1		Complex/Hybrid	a	Yes	43.13	1431567	2395347	1496748	0.00629927	0.00401395	0.00339804	0.00457042	0.0015674
20		840.8	2	1666.6	1667.61	0.0422	3	5	1		Complex/Hybrid	a	Yes	32.19	429174	951260	1148348	0.00188848	0.00159405	0.00260707	0.00202987	0.000523266
21a		856.3	2	1713.6	1714.6	-0.021	4	3	1	1	Complex/Hybrid	a	Yes	49.77	1165988	4504180	2818866	0.00513065	0.00754779	0.00639962	0.00635935	0.0012453
21b		856.3	2	1713.6	1714.6	-0.021	4	3	1	1	Complex/Hybrid	b	Yes	57.33	1359371	2701903	515401	0.00598158	0.00452766	0.00117011	0.00389312	0.00252726
22a		864.3	2	1714	1714.6	0.0596	4	3	1	1	Complex/Hybrid	a	Yes	36.27	241789	1515701	418410	0.00106393	0.00253991	0.000949909	0.00151792	0.000911989
22b		864.3	2	1714	1714.6	0.0596	4	3	1	1	Complex/Hybrid	b	Yes	44.3	1899658	5289963	1327334	0.00835899	0.00886455	0.00301342	0.00674565	0.00333061
23		893.3	2	1788.8	1788.64	0.1605	5	4	1		Complex/Hybrid	a	Yes	48.37	16090043	52404264	49083452	0.0708004	0.0878154	0.111433	0.0900163	0.0205383
24		921.9	2	1828.7	1829.67	-0.3104	4	5	1		Complex/Hybrid	a	Yes	34.4	110461	311367	187077	0.000486057	0.000521767	0.000424717	0.000477514	5.19951e-05
25		937.3	2	1875.6	1876.66	-0.074	5	3	1	1	Complex/Hybrid	a	Yes	48.84	1674722	11944604	4814773	0.00736921	0.0200159	0.0109309	0.012772	0.00670312
26a		945.4	2	1892.8	1892.65	0.1496	6	3		1	Complex/Hybrid	a	Yes	39.53	199845	2602238	286816	0.00087937	0.00436065	0.000651153	0.00196372	0.00213264
26b		945.4	2	1892.8	1892.65	0.1496	6	3		1	Complex/Hybrid	b	Yes	47.56	4304361	9373851	12115469	0.0189403	0.015708	0.0275055	0.020718	0.00613353
27a		965.9	2	1932.8	1933.68	0.104	5	4		1	Complex/Hybrid	a	Yes	41.16	787843	1159044	1223950	0.00346671	0.00194224	0.00277871	0.00272922	0.000777283
27b		965.9	2	1932.8	1933.68	0.104	5	4		1	Complex/Hybrid	b	Yes	48.26	6995756	33559644	17004972	0.0307831	0.0562369	0.0386061	0.0418754	0.0134343
28		994.9	2	1990.8	1991.72	0.062	5	5	1		Complex/Hybrid	a	Yes	39.88	38571	66596	263651	0.000169722	0.000111597	0.000598562	0.000293294	0.000269937
29a		1038.9	2	2078.8	2079.73	0.046	5	4	1	1	Complex/Hybrid	a	Yes	45.69	18683	395911	0	8.221e-05	0.00066344	0	0.00024855	0.000370654
29b		1038.9	2	2078.8	2079.73	0.046	5	4	1	1	Complex/Hybrid	b	Yes	52.56	24806002	89428312	69231000	0.109153	0.149858	0.157174	0.138728	0.0262415
30a		1075.9	2	2152.8	2153.77	0.009	6	5	1		Complex/Hybrid	a	Yes	50.82	1187718	10512223	7017892	0.00522627	0.0176156	0.0159326	0.0129248	0.00686647
30b		1075.9	2	2152.8	2153.77	0.009	6	5	1		Complex/Hybrid	b	Yes	53.61	1443729	5241740	4032264	0.00635278	0.00878374	0.00915437	0.00809696	0.00154435
31a		1111.4	2	2224.8	2224.77	0.0276	5	4		2	Complex/Hybrid	a	Yes	40.22	1002822	1353088	2060731	0.00441268	0.00226741	0.00467844	0.00378618	0.00133953
31b		1111.4	2	2224.8	2224.77	0.0276	5	4		2	Complex/Hybrid	b	Yes	47.21	1450843	4504298	5490578	0.00638408	0.00754799	0.0124652	0.00879908	0.00325812
31c		1111.4	2	2224.8	2224.77	0.0276	5	4		2	Complex/Hybrid	c	Yes	52.33	3201321	14769979	6506923	0.0140866	0.0247505	0.0147725	0.0178699	0.00615863
32a		1140.4	2	2281.8	2282.81	-0.032	5	5	1	1	Complex/Hybrid	a	Yes	38.83	176179	0	40832	0.000775233	0	9.27001e-05	0.000289311	0.000432848
32b		1140.4	2	2281.8	2282.81	-0.032	5	5	1	1	Complex/Hybrid	b	Yes	44.18	0	157	282566	0	2.6309e-07	0.000641504	0.000213922	0.000376539
33		1148.5	2	2298.8	2298.8	0	6	5		1	Complex/Hybrid	a	Yes	51.05	1198012	5428308	1406594	0.00527156	0.00909638	0.00319336	0.00585377	0.00308097
34a		1184.4	2	2371	2370.83	0.1697	5	4	1	2	Complex/Hybrid	a	Yes	50.82	612659	1334348	1156953	0.00269586	0.00223601	0.00262661	0.00251949	0.00024719
34b		1184.4	2	2371	2370.83	0.1697	5	4	1	2	Complex/Hybrid	b	Yes	55.82	16291924	56257728	24231330	0.0716887	0.0942727	0.0550119	0.0736578	0.0204075
35a		1221.5	2	2444.8	2444.87	-0.0671	6	5	1	1	Complex/Hybrid	a	Yes	52.91	1699089	8885638	4670287	0.00747643	0.0148899	0.0106029	0.0109897	0.00382789
35b		1221.5	2	2444.8	2444.87	-0.0671	6	5	1	1	Complex/Hybrid	b	Yes	60.13	332796	3206079	1310035	0.00146439	0.00537252	0.00297415	0.00327035	0.0020232
36		1226.8	3	3682.4	3683.29	0.1	7	6	1	4	Complex/Hybrid	a	Yes	58.15	6037847	13001090	3317868	0.0265681	0.0217863	0.00753249	0.018629	0.0101534
37		1258.5	2	2519	2519	0	7	6	1		Complex/Hybrid	a	Yes	49.65	182921	126340	0	0.0008049	0.000211712	0	0.00033887	0.000426393
38a		1294	2	2591	2591	0	6	5	2	1	Complex/Hybrid	a	Yes	44.88	12008	193820	621023	5.28383e-05	0.00032479	0.0014099	0.000595842	0.000729501
38b		1294	2	2591	2591	0	6	5	2	1	Complex/Hybrid	b	Yes	48.37	642622	909257	573604	0.0028277	0.00152367	0.00130224	0.00188454	0.000844077
38c		1294	2	2591	2591	0	6	5	2	1	Complex/Hybrid	c	Yes	53.61	262788	228165	167914	0.00115634	0.000382343	0.000381212	0.000639963	0.000457381
39a		1367	2	2736	2736	0	6	5	1	2	Complex/Hybrid	a	Yes	53.73	1807060	8755770	3945724	0.00795153	0.0146723	0.0089579	0.0105272	0.00373745
39b		1367	2	2737	2737	0	6	5	3	1	Complex/Hybrid	b	Yes	57.57	1357351	5584617	2274419	0.0059727	0.00935831	0.00516357	0.00683153	0.0022988
40a		1440	2	2881	2882.02	-0.038	6	5	2	2	Complex/Hybrid	a	Yes	46.86	1593702	3244080	4539643	0.0070127	0.0054362	0.0103063	0.00758506	0.00250403
40b		1440	2	2881	2882.02	-0.038	6	5	2	2	Complex/Hybrid	b	Yes	52.56	1596396	4236440	5164654	0.00702456	0.00709913	0.0117252	0.0086163	0.00271132
40c		1440	2	2881	2882.02	-0.038	6	5	2	2	Complex/Hybrid	c	Yes	56.99	739141	812055	848759	0.00325241	0.00136078	0.00192692	0.00218004	0.000992206
41a		1585.1	2	3175.13	3175.13	0.1	8	7	1	1	Complex/Hybrid	a	Yes	45.58	386131	361988	1294123	0.00169908	0.000606594	0.00293802	0.0017479	0.00118362
41b		1585.1	2	3175.13	3175.13	0.1	8	7	1	1	Complex/Hybrid	b	Yes	51.98	1235853	5231725	1695239	0.00543807	0.00876696	0.00384867	0.0060179	0.00258684
															227259365	596754981	440474002	1	1	1	1
																																									Rep 1	Rep 2	Rep 3	Average	SD
																																								M2	1	1	1	1	2.35514e-16
																																								M2F	0	0	0	0	0
																																								M3	0	0	0	0	0
																																								M3F	0	0	0	0	0
																																									Rep 1	Rep 2	Rep 3	Average	SD
																																								M2	0.0691363	0.0597136	0.0541227	0.0609909	0.00758785
																																								M2F	0.255267	0.281074	0.251913	0.262751	0.0159567
																																								M3	0.136266	0.143575	0.141461	0.140434	0.00376098
																																								M3F	0.53933	0.515637	0.552503	0.535824	0.0186816

## Sheet: 1Ai WCL
1Ai. Brain cancer (Glioblastoma)_U87MG_WCL													*High quality MS/MS available from a minimum of one dataset
														Average LC retention time (RT) (min)
				Observed mass (M, Da)	Theoretical mass (M, Da)		Monosaccharide composition								Average AUC (area under the curve)			Relative abundance (RA)
Glycan #	Oligomannose identifier	m/z	Charge (Z)			Delta mass	Hex	HexNAc	dHex	NeuAc	Glycan type	Isoform	MS/MS*		AUC_Rep1	AUC_Rep2	AUC_Rep3	RA_Rep1	RA_Rep2	RA_Rep3	Average RA	Standard deviation		N-glycan type distribution
1		587.2	1	588.2	587.2	0.12007	1	2			Paucimannose	a	-	-	0	0	0	0	0	0	0	0		Paucimannose	0.1434
2		733.2	1	734.2	733.2	0.12007	1	2	1		Paucimannose	a	-	-	0	0	0	0	0	0	0	0		Oligomannose	0.462679
3a		749.38	1	750.387	749.4	0.11007	2	2	0		Paucimannose	a	Yes	30.4833	11476	20856	10060	0.0112274	0.00804616	0.00720376	0.00882579	0.00212212		Oligomannose-related structure	0.0143667
3b		749.38	1	750.387	749.4	0.11007	2	2	0		Paucimannose	b	-	-	0	0	0	0	0	0	0	0		Complex/Hybrid	0.3796
4a		895.33	1	896.337	896.335	0.11007	2	2	1		Paucimannose	a	Yes	40.8767	42372	98170	46824	0.0414543	0.0378736	0.0335297	0.0376192	0.0039684			1.00005
4b		895.33	1	896.337	896.3	0.11007	2	2	1		Paucimannose	b	-	-	0	0	0	0	0	0	0	0
5		911.44	1	912.447	911.3	0.11007	3	2			Paucimannose	a	Yes	38.5867	22619	50146	26294	0.0221291	0.0193461	0.0188286	0.0201013	0.00177511
6		1057.4	1	1058.41	1057.3	0.11007	3	2	1		Paucimannose	a	Yes	47.94	89524	180095	102696	0.087585	0.0694799	0.0735386	0.0768678	0.00950064		Oligomannose distribution*
7a	M4a	1073.44	1	1074.45	1074.37	0.0773	4	2			Oligomannose-related structure	a	Yes	34.9067	3519	5480	2998	0.00344278	0.00211416	0.00214681	0.00256792	0.000757832		M5	0.0556263
7b	M4b	1073.44	1	1074.45	1074.37	0.0773	4	2			Oligomannose-related structure	b	Yes	36.8233	4794	15204	6287	0.00469017	0.00586564	0.00450199	0.00501927	0.000738993		M6	0.112188
7c	M4c	1073.44	1	1074.45	1074.37	0.0773	4	2			Oligomannose-related structure	c	-	-	0	0	0	0	0	0	0	0		M7	0.10142
8a	M5a	1235.2	1	1236.51	1236.42	0.0845	5	2			Oligomannose	a	Yes	42.0367	56218	140308	80645	0.0550004	0.0541302	0.0577483	0.0556263	0.00188848		M8	0.111548
8b	M5b	1235.2	1	1236.51	1236.42	0.0845	5	2			Oligomannose	b	-	-	0	0	0	0	0	0	0	0		M9	0.0818961
9b	M6a	698.3	2	1398.53	1398.48	0.059	6	2			Oligomannose	a	Yes	35.7833	110933	307205	152939	0.10853	0.118518	0.109517	0.112188	0.00550403
9b	M6b	698.3	2	1398.53	1398.48	0.059	6	2			Oligomannose	b	-	-	0	0	0	0	0	0	0	0		*Note that all observed oligomannosidic N-glycan isomers were combined for this quantitative analysis.
10a	M7a	779.3	2	1560.61	1560.53	0.0862	7	2			Oligomannose	a	Yes	35.4567	49373	153109	68650	0.0483037	0.0590688	0.0491589	0.0521771	0.00598368
10b	M7b	779.3	2	1560.61	1560.53	0.0862	7	2			Oligomannose	b	Yes	36.2733	51796	119965	70904	0.0506742	0.046282	0.0507729	0.049243	0.00256481
11a	M8a	860.3	2	1722.69	1722.58	0.1134	8	2			Oligomannose	a	Yes	35.0667	3105	7790	3820	0.00303775	0.00300535	0.00273543	0.00292617	0.000165986
11b	M8b	860.3	2	1722.69	1722.58	0.1134	8	2			Oligomannose	b	Yes	35.7833	97626	301378	159315	0.0955116	0.11627	0.114082	0.108621	0.011406
12	M9	941.3	2	1884.77	1884.63	0.1406	9	2			Oligomannose	a	Yes	36.0167	80885	226765	110421	0.0791332	0.087485	0.0790703	0.0818961	0.00484018
13	M8+Glc	941.3	2	1884.77	1884.63	0.1406	9	2			Oligomannose-related structure	b	-	-	0	0	0	0	0	0	0	0
14	M9+Glc	1022.4	2	2046.81	2046.69	0.1278	10	2			Oligomannose-related structure	a	Yes	38.1667	6082	19582	9543	0.00595027	0.00755465	0.00683355	0.00677949	0.000803555
15		658.14	2	1318.29	1318.48	-0.1814	3	4			Complex/Hybrid	a	Yes	40.9967	63913	108856	70677	0.0625287	0.0419962	0.0506104	0.0517118	0.0103105
16		710.8	2	1423.61	1423.51	0.1073	4	3	1		Complex/Hybrid	a	Yes	53.7167	4000	12547	7778	0.00391337	0.00484058	0.00556967	0.00477454	0.000830125
17		783.28	2	1568.57	1568.54	0.0298	4	3		1	Complex/Hybrid	a	Yes	46.4133	2501	6409	3494	0.00244683	0.00247257	0.00250198	0.00247379	2.75963e-05
18		799.8	2	1601.61	1601.55	0.0596	6	3			Complex/Hybrid	a	Yes	41.11	10886	26825	16574	0.0106502	0.010349	0.0118683	0.0109558	0.000804454
19a		812.34	2	1626.69	1626.59	0.1079	4	4	1		Complex/Hybrid	a	Yes	46.6433	2058	5114	3062	0.00201343	0.00197296	0.00219264	0.00205967	0.000116913
19b		812.34	2	1626.69	1626.59	0.1079	4	4	1		Complex/Hybrid	b	Yes	48	1239	4613	1629	0.00121217	0.00177968	0.00116649	0.00138611	0.000341601
20		820.34	2	1642.69	1642.58	0.113	5	4			Complex/Hybrid	a	Yes	43.98	9987	25250	15655	0.0097707	0.00974134	0.0112102	0.0102408	0.000839718
21a		856.34	2	1714.69	1714.6	0.0919	4	3	1	1	Complex/Hybrid	a	Yes	52.1667	6259	13635	9578	0.00612344	0.00526033	0.00685861	0.00608079	0.000799997
21b		856.34	2	1714.69	1714.6	0.0919	4	3	1	1	Complex/Hybrid	b	Yes	58.7867	6924	15816	7538	0.00677404	0.00610175	0.00539781	0.0060912	0.000688173
22		864.34	2	1730.69	1714.6	16.0919	4	3	1	1	Complex/Hybrid	a	Yes	45.6833	4941	14463	8402	0.00483399	0.00557976	0.0060165	0.00547675	0.000597952
23		872.82	2	1747.65	1747.61	0.0417	6	3	1		Complex/Hybrid	a	Yes	47.5467	2433	5048	3690	0.0023803	0.0019475	0.00264234	0.00232338	0.000350899
24		893.36	2	1788.73	1788.64	0.0951	5	4	1		Complex/Hybrid	a	Yes	50.21	47559	124841	79334	0.0465289	0.0481631	0.0568095	0.0505005	0.00552449
25		937.38	2	1876.77	1876.66	0.1191	5	3	1	1	Complex/Hybrid	a	Yes	51.0433	3082	9534	5005	0.00301525	0.00367818	0.00358398	0.0034258	0.000358656
26		945.36	2	1892.73	1892.65	0.0842	6	3		1	Complex/Hybrid	a	Yes	48.1233	5205	17579	8282	0.00509227	0.0067819	0.00593057	0.00593492	0.000844827
27a		965.9	2	1933.81	1933.68	0.1376	5	4		1	Complex/Hybrid	a	Yes	43.08	1131	1920	1071	0.0011065	0.000740728	0.000766922	0.000871385	0.00020404
27b		965.9	2	1933.81	1933.68	0.1376	5	4		1	Complex/Hybrid	b	Yes	50.5567	11731	29126	19864	0.0114769	0.0112367	0.0142242	0.0123126	0.00165985
28		1018.4	2	2038.81	2038.71	0.1063	6	3	1	1	Complex/Hybrid	a	Yes	53.1967	1338	3303	1792	0.00130902	0.00127428	0.00128322	0.00128884	1.80388e-05
29		1038.92	2	2079.85	2079.73	0.1197	5	4	1	1	Complex/Hybrid	a	Yes	55.65	53525	145929	78262	0.0523657	0.0562988	0.0560419	0.0549021	0.00220034
30		1046.94	2	2095.89	2095.73	0.1648	6	4		1	Complex/Hybrid	a	Yes	54.98	1578	3277	2246	0.00154382	0.00126425	0.00160832	0.00147213	0.000182893
31		1075.92	2	2153.85	2153.77	0.0829	6	5	1		Complex/Hybrid	a	Yes	53.5667	4234	15791	9384	0.0041423	0.0060921	0.00671969	0.00565136	0.00134404
32		1103.4	2	2208.81	2208.74	0.075	11	2			Oligomannose	a	Yes	42.3567	413	1372	901	0.000404055	0.000529312	0.000645188	0.000526185	0.000120597
33a		1111.46	2	2224.93	2224.77	0.1622	5	4		2	Complex/Hybrid	a	Yes	42.4167	5358	10060	5198	0.00524195	0.00388111	0.00372218	0.00428175	0.000835351
33b		1111.46	2	2224.93	2224.77	0.1622	5	4		2	Complex/Hybrid	b	Yes	49.9667	8615	20240	8592	0.00842841	0.00780851	0.00615256	0.00746316	0.00117657
33c		1111.46	2	2224.93	2224.77	0.1622	5	4		2	Complex/Hybrid	c	Yes	55.6833	11516	30983	14927	0.0112666	0.0119531	0.0106889	0.0113029	0.000632873
34		1114.48	1	1115.49	1115.4	0.0907	3	3			Complex/Hybrid	a	Yes	42.9167	1624	4446	1791	0.00158883	0.00171525	0.0012825	0.00152886	0.00022252
35		1221.5	2	2445.01	2444.87	0.1475	6	5	1	1	Complex/Hybrid	a	Yes	58.2467	5375	9851	6616	0.00525859	0.00380047	0.00473759	0.00459888	0.000738885
36		1260.56	1	1261.57	1261.45	0.1128	3	3	1		Complex/Hybrid	a	Yes	51.37	10580	27158	14659	0.0103509	0.0104774	0.010497	0.0104418	7.93429e-05
37		1276.54	1	1277.55	1277.45	0.0979	4	3			Complex/Hybrid	a	Yes	45.8567	1353	2569	1522	0.0013237	0.000991109	0.00108987	0.00113489	0.000170803
38		1294.04	2	2590.09	2589.9	0.19	6	5		2	Complex/Hybrid	a	Yes	53.43	2371	5440	3796	0.00231965	0.00209873	0.00271824	0.00237887	0.000313973
39a		1367.08	2	2736.17	2735.96	0.2121	6	5	1	2	Complex/Hybrid	a	Yes	57.2133	9409	27363	16861	0.00920521	0.0105565	0.0120738	0.0106119	0.00143511
39b		1367.08	2	2736.17	2735.96	0.2121	6	5	1	2	Complex/Hybrid	b	Yes	60.33	5538	16197	6406	0.00541806	0.00624873	0.00458721	0.005418	0.000830763
39c		1367.08	2	2736.17	2735.96	0.2121	6	5	1	2	Complex/Hybrid	c	Yes	62.1233	2517	7588	4522	0.00246249	0.00292742	0.00323811	0.00287601	0.000390362
40		1438.61	1	1439.62	1439.5	0.1151	5	3			Complex/Hybrid	a	Yes	37.24	2580	13784	6069	0.00252412	0.00531781	0.00434589	0.00406261	0.00141822
41a		1439.6	2	2881.21	2881	0.2146	6	5		3	Complex/Hybrid	a	Yes	47.9333	831	2199	996	0.000813002	0.000848365	0.000713216	0.000791527	7.0087e-05
41b		1439.6	2	2881.21	2881	0.2146	6	5		3	Complex/Hybrid	b	Yes	51.5067	11435	27633	10096	0.0111873	0.0106607	0.00722954	0.00969252	0.0021492
41c		1439.6	2	2881.21	2881	0.2146	6	5		3	Complex/Hybrid	c	Yes	57.72	23409	53090	26594	0.022902	0.0204819	0.0190434	0.0208091	0.00194998
42		1463.66	1	1464.67	1464.53	0.1334	3	4	1		Complex/Hybrid	a	Yes	44.2033	10954	23997	17331	0.0107168	0.00925794	0.0124104	0.010795	0.00157768
43		1512.66	2	3027.33	3027.06	0.2767	6	5	1	3	Complex/Hybrid	a	Yes	59.9367	18210	39937	27311	0.0178156	0.0154075	0.0195569	0.0175933	0.00208358
44a		1585.18	2	3172.37	3172.1	0.2792	6	5		4	Complex/Hybrid	a	Yes	49.37	5017	10334	5362	0.00490834	0.00398681	0.00383962	0.00424492	0.000579228
44b		1585.18	2	3172.37	3172.1	0.2792	6	5		4	Complex/Hybrid	b	Yes	56.26	8975	18962	10916	0.00878061	0.00731546	0.00781673	0.00797093	0.000744651
45		1730.75	2	3463.51	3463.19	0.3238	6	5		5	Complex/Hybrid	a	Yes	47.5933	1212	2913	1313	0.00118575	0.00112382	0.000940213	0.00108326	0.000127695
															1022138	2592045	1396492	1	1	1	1
																																									Rep 1	Rep 2	Rep 3	Average	SD
																																								M2	0	0	0	0	0
																																								M2F	0	0	0	0	0
																																								M3	0	0	0	0	0
																																								M3F	0	0	0	0	0
																																									Rep 1	Rep 2	Rep 3	Average	SD
																																								M2	0.0691363	0.0597136	0.0541227	0.0609909	0.00758785
																																								M2F	0.255267	0.281074	0.251913	0.262751	0.0159567
																																								M3	0.136266	0.143575	0.141461	0.140434	0.00376098
																																								M3F	0.53933	0.515637	0.552503	0.535824	0.0186816

## Sheet: 1Aii MF
1Aii. Brain cancer (Glioblastoma)_A172_MF													*High quality MS/MS available from a minimum of one dataset
														Average LC retention time (RT) (min)
				Observed mass (M, Da)	Theoretical mass (M, Da)		Monosaccharide composition								Average AUC (area under the curve)			Relative abundance (RA)
Glycan #	Oligomannose identifier	m/z	Charge (Z)			Delta mass	Hex	HexNAc	dHex	NeuAc	Glycan type	Isoform	MS/MS*		AUC_Rep1	AUC_Rep2	AUC_Rep3	RA_Rep1	RA_Rep2	RA_Rep3	Average RA	Standard deviation		N-glycan type distribution
1		587.2	1	588.2	587.2	0.12007	1	2			Paucimannose	a	-	-	0	0	0	0	0	0	0	0		Paucimannose	0.1325
2		733.2	1	734.2	733.2	0.12007	1	2	1		Paucimannose	a	-	-	0	0	0	0	0	0	0	0		Oligomannose	0.550199
3a		749.38	1	750.387	749.4	0.11007	2	2			Paucimannose	a	Yes	36.3	504159	327691	497703	0.0167277	0.0100711	0.0215027	0.0161005	0.00574158		Oligomannose-related structure	0.0334335
3b		749.38	1	750.387	749.4	0.11007	2	2			Paucimannose	b	-	-	0	0	0	0	0	0	0	0		Complex/Hybrid	0.2839
4a		895.33	1	896.337	896.335	0.11007	2	2	1		Paucimannose	a	Yes	44.9	1448371	1647646	1485736	0.0480562	0.0506378	0.0641896	0.0542945	0.00866606			1.00003
4b		895.33	1	896.337	896.3	0.11007	2	2	1		Paucimannose	b	-	-	0	0	0	0	0	0	0	0
5		911.44	1	912.447	911.3	0.11007	3	2			Paucimannose	a	Yes	43.3	709280	844628	804701	0.0235335	0.0259583	0.0347662	0.028086	0.0059109
6		1057.4	1	1058.41	1058.38	0.0322	3	2	1		Paucimannose	a	Yes	51.2	976422	1110524	824819	0.0323972	0.0341302	0.0356354	0.0340542	0.00162045		Oligomannose distribution*
7a	M4a	1073.44	1	1074.45	1074.37	0.0773	4	2			Oligomannose-related structure	a	-	-	0	0	0	0	0	0	0	0		M5	0.0187268
7b	M4b	1073.44	1	1074.45	1074.37	0.0773	4	2			Oligomannose-related structure	b	-	-	0	0	0	0	0	0	0	0		M6	0.0647443
7c	M4c	1073.44	1	1074.45	1074.37	0.0773	4	2			Oligomannose-related structure	c	-	-	0	0	0	0	0	0	0	0		M7	0.160077
8a	M5a	1235.2	1	1236.51	1236.42	0.0845	5	2			Oligomannose	a	Yes	35.2	33277	31551	42222	0.00110411	0.00096967	0.00182415	0.00129931	0.000459471		M8	0.186154
8b	M5b	1235.2	1	1236.51	1236.42	0.0845	5	2			Oligomannose	b	Yes	46.2	465522	551305	460446	0.0154458	0.0169435	0.0198931	0.0174274	0.0022628		M9	0.120497
9b	M6a	698.3	2	1398.53	1398.48	0.059	6	2			Oligomannose	a	Yes	40.1	2165130	2576038	1000483	0.0718379	0.0791704	0.0432248	0.0647443	0.0189937
9b	M6b	698.3	2	1398.53	1398.48	0.059	6	2			Oligomannose	b	-	-	0	0	0	0	0	0	0	0		*Note that all observed oligomannosidic N-glycan isomers were combined for this quantitative analysis.
10a	M7a	779.3	2	1560.61	1560.53	0.0862	7	2			Oligomannose	a	Yes	38.9	3385325	3973667	2122462	0.112323	0.122124	0.0916986	0.108715	0.0155304
10b	M7b	779.3	2	1560.61	1560.53	0.0862	7	2			Oligomannose	b	Yes	40.2	1355516	1546944	1425054	0.0449753	0.0475429	0.0615679	0.051362	0.00893129
11a	M8a	860.3	2	1722.69	1722.58	0.1134	8	2			Oligomannose	a	Yes	39.1	5768971	5435781	4628983	0.191411	0.16706	0.19999	0.186154	0.017083
11b	M8b	860.3	2	1722.69	1722.58	0.1134	8	2			Oligomannose	b	-	-	0	0	0	0	0	0	0	0
12	M9	941.3	2	1884.77	1884.63	0.1406	9	2			Oligomannose	a	Yes	39.6	4120523	3420672	2769321	0.136717	0.105129	0.119645	0.120497	0.0158111
13	M8+Glc	941.3	2	1884.77	1884.63	0.1406	9	2			Oligomannose-related structure	b	-	-	0	0	0	0	0	0	0	0
14	M9+Glc	1022.4	2	2046.81	2046.69	0.1278	10	2			Oligomannose-related structure	a	Yes	41.7	878479	1253385	755307	0.0291475	0.0385208	0.0326322	0.0334335	0.00473775
15		820.3	2	1642.61	1642.58	0.033	5	4			Complex/Hybrid	a	Yes	44.6	497824	451135	224648	0.0165175	0.0138649	0.00970567	0.0133627	0.00343359
16		840.8	2	1683.61	1683.61	0.0064	4	5			Complex/Hybrid	a	Yes	33.7	223337	418407	306459	0.0074102	0.0128591	0.0132402	0.0111698	0.00326151
17		893.3	2	1788.61	1788.64	-0.0249	5	4	1		Complex/Hybrid	a	Yes	50	619536	837269	446965	0.0205559	0.0257321	0.0193106	0.0218662	0.00340538
18		921.9	2	1845.81	1845.66	0.1536	5	5			Complex/Hybrid	a	Yes	36.1	1083412	1041627	595583	0.035947	0.0320127	0.0257315	0.0312304	0.0051525
19a		965.9	2	1933.81	1933.68	0.1376	5	4		1	Complex/Hybrid	a	Yes	45.7	801217	961533	649932	0.026584	0.0295512	0.0280796	0.0280716	0.00148363
19b		965.9	2	1933.81	1933.68	0.1376	5	4		1	Complex/Hybrid	b	Yes	53.8	224672	422263	294876	0.0074545	0.0129776	0.0127398	0.0110573	0.00312237
20		994.9	2	1991.81	1991.72	0.0957	5	5	1		Complex/Hybrid	a	Yes	41	1810717	1784182	1404623	0.0600786	0.054834	0.0606852	0.0585326	0.00321742
21a		1038.9	2	2079.81	2079.73	0.0797	5	4	1	1	Complex/Hybrid	a	Yes	50.5	1556994	1756962	1073546	0.0516602	0.0539974	0.0463814	0.0506797	0.00390156
21b		1038.9	2	2079.81	2079.73	0.0797	5	4	1	1	Complex/Hybrid	b	Yes	57.8	493233	789095	288985	0.0163652	0.0242516	0.0124853	0.0177007	0.00599575
22a		1075.9	2	2153.81	2153.77	0.0429	6	5	1		Complex/Hybrid	a	Yes	52.1	163727	181066	62140	0.00543238	0.00556477	0.00268469	0.00456061	0.00162595
22b		1075.9	2	2153.81	2153.77	0.0429	6	5	1		Complex/Hybrid	b	Yes	56.8	121839	170228	42066	0.00404255	0.00523169	0.00181742	0.00369722	0.00173313
23a		1111.4	2	2224.81	2224.77	0.0422	5	4		2	Complex/Hybrid	a	Yes	49.5	50229	109179	113083	0.00166657	0.00335544	0.00488563	0.00330255	0.00161018
23b		1111.4	2	2224.81	2224.77	0.0422	5	4		2	Complex/Hybrid	b	Yes	57.7	218443	174839	124342	0.00724782	0.0053734	0.00537206	0.00599776	0.00108259
24a		1140.4	2	2282.81	2282.81	0.0003	5	5	1	1	Complex/Hybrid	a	Yes	42.4	226306	237999	337828	0.00750871	0.00731452	0.0145955	0.00980624	0.00414875
24b		1140.4	2	2282.81	2282.81	0.0003	5	5	1	1	Complex/Hybrid	b	Yes	49.8	94029	239486	81168	0.00311983	0.00736022	0.00350677	0.00466228	0.00234448
25		1148.5	2	2299.01	2298.81	0.2054	6	5		1	Complex/Hybrid	a	Yes	57.2	0	121822	87638	0	0.003744	0.0037863	0.0025101	0.00217392
26		1221.5	2	2445.01	2444.87	0.1475	6	5	1	1	Complex/Hybrid	a	Yes	56.8	142629	120964	194941	0.00473235	0.00371764	0.00842221	0.00562407	0.00247581
															30139119	32537888	23146060	1	1	1	1

## Sheet: 1Aii S
1Aii. Brain cancer (Glioblastoma)_A172_S													*High quality MS/MS available from a minimum of one dataset
														Average LC retention time (RT) (min)
				Observed mass (M, Da)	Theoretical mass (M, Da)		Monosaccharide composition								Average AUC (area under the curve)			Relative abundance (RA)
Glycan #	Oligomannose identifier	m/z	Charge (Z)			Delta mass	Hex	HexNAc	dHex	NeuAc	Glycan type	Isoform	MS/MS*		AUC_Rep1	AUC_Rep2	AUC_Rep3	RA_Rep1	RA_Rep2	RA_Rep3	Average RA	Standard deviation		N-glycan type distribution
1		587.2	1	588.2	587.2	0.12007	1	2			Paucimannose	a	-	-	0	0	0	0	0	0	0	0		Paucimannose	0.012
2		733.2	1	734.2	733.2	0.12007	1	2	1		Paucimannose	a	-	-	0	0	0	0	0	0	0	0		Oligomannose	0.0790712
3a		749.38	1	750.387	749.4	0.11007	2	2			Paucimannose	a	Yes	36.3	113792	0	112091	0.00261848	0	0.00314074	0.00191974	0.00168293		Oligomannose-related structure	0.00284499
3b		749.38	1	750.387	749.4	0.11007	2	2			Paucimannose	b	-	-	0	0	0	0	0	0	0	0		Complex/Hybrid	0.9061
4a		895.33	1	896.337	896.335	0.11007	2	2	1		Paucimannose	a	Yes	44.9	241934	219281	259863	0.00556717	0.00573	0.00728125	0.00619281	0.000946129			1.00002
4b		895.33	1	896.337	896.3	0.11007	2	2	1		Paucimannose	b	-	-	0	0	0	0	0	0	0	0
5		911.44	1	912.447	911.3	0.11007	3	2			Paucimannose	a	Yes	43.3	96567	67160	89265	0.00222211	0.00175495	0.00250117	0.00215941	0.000377041
6		1057.4	1	1058.41	1058.38	0.0322	3	2	1		Paucimannose	a	Yes	51.2	67644	53688	74243	0.00155656	0.00140291	0.00208026	0.00167991	0.000355119		Oligomannose distribution*
7a	M4a	1073.44	1	1074.45	1074.37	0.0773	4	2			Oligomannose-related structure	a	-	-	0	0	0	0	0	0	0	0		M5	0.0245347
7b	M4b	1073.44	1	1074.45	1074.37	0.0773	4	2			Oligomannose-related structure	b	-	-	0	0	0	0	0	0	0	0		M6	0.00981415
7c	M4c	1073.44	1	1074.45	1074.37	0.0773	4	2			Oligomannose-related structure	c	-	-	0	0	0	0	0	0	0	0		M7	0.0165914
8a	M5a	1235.2	1	1236.51	1236.42	0.0845	5	2			Oligomannose	a	Yes	35.2	17092	18758	18710	0.000393306	0.000490162	0.000524246	0.000469238	6.79316e-05		M8	0.0200633
8b	M5b	1235.2	1	1236.51	1236.42	0.0845	5	2			Oligomannose	b	Yes	46.2	1122698	831619	879064	0.0258345	0.0217309	0.024631	0.0240655	0.00210945		M9	0.00806758
9b	M6a	698.3	2	1398.53	1398.48	0.059	6	2			Oligomannose	a	Yes	40.1	522297	294330	347354	0.0120186	0.00769109	0.00973271	0.00981415	0.00216492
9b	M6b	698.3	2	1398.53	1398.48	0.059	6	2			Oligomannose	b	-	-	0	0	0	0	0	0	0	0		*Note that all observed oligomannosidic N-glycan isomers were combined for this quantitative analysis.
10a	M7a	779.3	2	1560.61	1560.53	0.0862	7	2			Oligomannose	a	Yes	38.9	634323	504065	404173	0.0145965	0.0131716	0.0113248	0.013031	0.0016404
10b	M7b	779.3	2	1560.61	1560.53	0.0862	7	2			Oligomannose	b	Yes	40.2	267363	65816	100260	0.00615232	0.00171983	0.00280924	0.00356046	0.00230976
11a	M8a	860.3	2	1722.69	1722.58	0.1134	8	2			Oligomannose	a	Yes	39.1	980944	691511	697638	0.0225726	0.0180698	0.0195475	0.0200633	0.00229531
11b	M8b	860.3	2	1722.69	1722.58	0.1134	8	2			Oligomannose	b	-	-	0	0	0	0	0	0	0	0
12	M9	941.3	2	1884.77	1884.63	0.1406	9	2			Oligomannose	a	Yes	39.6	365676	218247	359932	0.00841462	0.00570298	0.0100851	0.00806758	0.0022116
13	M8+Glc	941.3	2	1884.77	1884.63	0.1406	9	2			Oligomannose-related structure	b	-	-	0	0	0	0	0	0	0	0
14	M9+Glc	1022.4	2	2046.81	2046.69	0.1278	10	2			Oligomannose-related structure	a	Yes	41.7	54373	118954	149018	0.00125118	0.00310837	0.00417542	0.00284499	0.0014798
15		820.3	2	1642.61	1642.58	0.033	5	4			Complex/Hybrid	a	Yes	44.6	396456	209857	337452	0.0091229	0.00548374	0.00945526	0.00802063	0.00220329
16		840.8	2	1683.61	1683.61	0.0064	4	5			Complex/Hybrid	a	Yes	33.7	163928	0	237206	0.00377216	0	0.00664641	0.00347286	0.0033333
17		893.3	2	1788.61	1788.64	-0.0249	5	4	1		Complex/Hybrid	a	Yes	50	497433	472681	736482	0.0114465	0.0123516	0.0206359	0.0148113	0.0050645
18		921.9	2	1845.81	1845.66	0.1536	5	5			Complex/Hybrid	a	Yes	36.1	236005	372031	431854	0.00543073	0.00972148	0.0121004	0.00908419	0.00338018
19a		965.9	2	1933.81	1933.68	0.1376	5	4		1	Complex/Hybrid	a	Yes	45.7	3.82332e+06	2958143	2431229	0.0879789	0.0772988	0.068122	0.0777999	0.00993791
19b		965.9	2	1933.81	1933.68	0.1376	5	4		1	Complex/Hybrid	b	Yes	53.8	1.35337e+06	706294	1406572	0.0311425	0.0184561	0.0394115	0.02967	0.0105551
20		994.9	2	1991.81	1991.72	0.0957	5	5	1		Complex/Hybrid	a	Yes	41	851908	805178	1048354	0.0196034	0.02104	0.0293744	0.0233393	0.00527574
21a		1038.9	2	2079.81	2079.73	0.0797	5	4	1	1	Complex/Hybrid	a	Yes	50.5	360906	291020	425509	0.00830484	0.0076046	0.0119226	0.00927734	0.00231745
21b		1038.9	2	2079.81	2079.73	0.0797	5	4	1	1	Complex/Hybrid	b	Yes	57.8	503163	455576	417161	0.0115783	0.0119046	0.0116887	0.0117239	0.000165945
22a		1111.4	2	2224.81	2224.77	0.0422	5	4		2	Complex/Hybrid	a	Yes	46.3	6.58911e+06	6103124	3706025	0.151623	0.15948	0.103841	0.138315	0.0301122
22b		1111.4	2	2224.81	2224.77	0.0422	5	4		2	Complex/Hybrid	b	Yes	53.7667	9.56305e+06	6838872	8465380	0.220057	0.178705	0.237196	0.211986	0.030069
23a		1140.4	2	2282.81	2282.81	0.0003	5	5	1	1	Complex/Hybrid	a	Yes	42.4	168633	68741	255575	0.00388044	0.00179626	0.0071611	0.00427927	0.00270457
23b		1140.4	2	2282.81	2282.81	0.0003	5	5	1	1	Complex/Hybrid	b	Yes	49.8	104159	26007	120952	0.00239681	0.000679585	0.00338902	0.00215514	0.00137079
24		1148.5	2	2299.01	2298.81	0.2054	6	5		1	Complex/Hybrid	a	Yes	57.2	533904	149606	119708	0.0122857	0.00390933	0.00335417	0.00651641	0.00500409
25		1221.5	2	2445.01	2444.87	0.1475	6	5	1	1	Complex/Hybrid	a	Yes	56.8	0	0	137854	0	0	0.00386261	0.00128754	0.00223008
26a		1294	2	2590.01	2589.9	0.11	6	5		2	Complex/Hybrid	a	Yes	51.2	1.44645e+06	1003651	1060205	0.0332844	0.0262262	0.0297065	0.0297391	0.0035292
26b		1294	2	2590.01	2589.9	0.11	6	5		2	Complex/Hybrid	b	Yes	55.4	1.79469e+06	1675140	1699622	0.0412979	0.0437728	0.0476227	0.0442311	0.00318721
26c		1294	2	2590.01	2589.9	0.11	6	5		2	Complex/Hybrid	c	Yes	58.7	1.02482e+06	1041993	851262	0.0235822	0.0272282	0.023852	0.0248875	0.00203158
26d		1294	2	2590.01	2589.9	0.11	6	5		2	Complex/Hybrid	d	Yes	60.6	967573	1531251	483262	0.0222649	0.0400129	0.0135408	0.0252729	0.0134899
27a		1439.6	2	2881.21	2881	0.2146	6	5		3	Complex/Hybrid	a	Yes	52.5	643129	385008	464368	0.0147991	0.0100606	0.0130114	0.0126237	0.00239294
27b		1439.6	2	2881.21	2881	0.2146	6	5		3	Complex/Hybrid	b	Yes	54.7	3.26426e+06	3923078	3499210	0.0751143	0.102513	0.0980464	0.0918913	0.0147
27c		1439.6	2	2881.21	2881	0.2146	6	5		3	Complex/Hybrid	c	Yes	60.7	4.68628e+06	6168271	3862489	0.107837	0.161182	0.108225	0.125748	0.0306875
															4.34573e+07	38268951	35689342	1	1	1	1

## Sheet: 1Aii WCL
1Aii. Brain cancer (Glioblastoma)_A172_WCL													*High quality MS/MS available from a minimum of one dataset
														Average LC retention time (RT) (min)
				Observed mass (M, Da)	Theoretical mass (M, Da)		Monosaccharide composition								Average AUC (area under the curve)			Relative abundance (RA)
Glycan #	Oligomannose identifier	m/z	Charge (Z)			Delta mass	Hex	HexNAc	dHex	NeuAc	Glycan type	Isoform	MS/MS*		AUC_Rep1	AUC_Rep2	AUC_Rep3	RA_Rep1	RA_Rep2	RA_Rep3	Average RA	Standard deviation		N-glycan type distribution
1		587.2	1	588.2	587.2	0.12007	1	2			Paucimannose	a	-	-	0	0	0	0	0	0	0	0		Paucimannose	0.2997
2		733.2	1	734.2	733.2	0.12007	1	2	1		Paucimannose	a	-	-	0	0	0	0	0	0	0	0		Oligomannose	0.460062
3a		749.38	1	750.387	749.4	0.11007	2	2			Paucimannose	a	Yes	36.3	3013997	2821645	1867165	0.0314344	0.0328469	0.0309914	0.0317576	0.000969082		Oligomannose-related structure	0.0368879
3b		749.38	1	750.387	749.4	0.11007	2	2			Paucimannose	b	-	-	0	0	0	0	0	0	0	0		Complex/Hybrid	0.2034
4a		895.33	1	896.337	896.335	0.11007	2	2	1		Paucimannose	a	Yes	44.9	12344044	9205991	6692022	0.128742	0.107168	0.111075	0.115661	0.0114953			1.00005
4b		895.33	1	896.337	896.3	0.11007	2	2	1		Paucimannose	b	-	-	0	0	0	0	0	0	0	0
5		911.44	1	912.447	911.3	0.11007	3	2			Paucimannose	a	Yes	43.3	8899590	6405337	4016961	0.0928181	0.0745649	0.0666739	0.078019	0.01341
6		1057.4	1	1058.41	1058.38	0.0322	3	2	1		Paucimannose	a	Yes	51.2	7108447	6839494	4163291	0.0741374	0.079619	0.0691027	0.0742864	0.00525975		Oligomannose distribution*
7a	M4a	1073.44	1	1074.45	1074.37	0.0773	4	2			Oligomannose-related structure	a	-	-	0	0	0	0	0	0	0	0		M5	0.0341581
7b	M4b	1073.44	1	1074.45	1074.37	0.0773	4	2			Oligomannose-related structure	b	-	-	0	0	0	0	0	0	0	0		M6	0.0636758
7c	M4c	1073.44	1	1074.45	1074.37	0.0773	4	2			Oligomannose-related structure	c	-	-	0	0	0	0	0	0	0	0		M7	0.106129
8a	M5a	1235.2	1	1236.51	1236.42	0.0845	5	2			Oligomannose	a	Yes	35.2	180146	725752	194615	0.00187883	0.00844853	0.00323024	0.0045192	0.00346934		M8	0.137971
8b	M5b	1235.2	1	1236.51	1236.42	0.0845	5	2			Oligomannose	b	Yes	46.2	3017487	2759883	1525356	0.0314708	0.032128	0.025318	0.0296389	0.00375644		M9	0.118127
9b	M6a	698.3	2	1398.53	1398.48	0.059	6	2			Oligomannose	a	Yes	40.1	6069607	6050889	3451341	0.0633029	0.0704388	0.0572856	0.0636758	0.00658449
9b	M6b	698.3	2	1398.53	1398.48	0.059	6	2			Oligomannose	b	-	-	0	0	0	0	0	0	0	0		*Note that all observed oligomannosidic N-glycan isomers were combined for this quantitative analysis.
10a	M7a	779.3	2	1560.61	1560.53	0.0862	7	2			Oligomannose	a	Yes	38.9	7069387	6657236	3938882	0.0737301	0.0774973	0.0653779	0.0722018	0.00620257
10b	M7b	779.3	2	1560.61	1560.53	0.0862	7	2			Oligomannose	b	Yes	40.2	2608224	2198310	2951510	0.0272024	0.0255907	0.0489894	0.0339275	0.0130689
11a	M8a	860.3	2	1722.69	1722.58	0.1134	8	2			Oligomannose	a	Yes	39.1	12051511	11910932	9011120	0.125691	0.138656	0.149567	0.137971	0.0119529
11b	M8b	860.3	2	1722.69	1722.58	0.1134	8	2			Oligomannose	b	-	-	0	0	0	0	0	0	0	0
12	M9	941.3	2	1884.77	1884.63	0.1406	9	2			Oligomannose	a	Yes	39.6	11763376	11019607	6230545	0.122686	0.12828	0.103415	0.118127	0.0130443
13	M8+Glc	941.3	2	1884.77	1884.63	0.1406	9	2			Oligomannose-related structure	b	-	-	0	0	0	0	0	0	0	0
14	M9+Glc	1022.4	2	2046.81	2046.69	0.1278	10	2			Oligomannose-related structure	a	Yes	41.7	4556999	2650816	1944697	0.0475271	0.0308583	0.0322782	0.0368879	0.00924117
15		820.3	2	1642.61	1642.58	0.033	5	4			Complex/Hybrid	a	Yes	44.6	1168211	1114927	907434	0.0121838	0.0129789	0.0150617	0.0134081	0.00148615
16		840.8	2	1683.61	1683.61	0.0064	4	5			Complex/Hybrid	a	Yes	33.7	958055	687238	403690	0.00999202	0.00800018	0.00670048	0.00823089	0.00165785
17		893.3	2	1788.61	1788.64	-0.0249	5	4	1		Complex/Hybrid	a	Yes	50	872393	1594167	1372622	0.00909861	0.0185578	0.0227829	0.0168131	0.00700699
18		921.9	2	1845.81	1845.66	0.1536	5	5			Complex/Hybrid	a	Yes	36.1	2023537	1752283	931019	0.0211044	0.0203984	0.0154531	0.0189853	0.00307928
19a		965.9	2	1933.81	1933.68	0.1376	5	4		1	Complex/Hybrid	a	Yes	45.7	3105907	2611128	1881035	0.032393	0.0303963	0.0312216	0.031337	0.00100334
19b		965.9	2	1933.81	1933.68	0.1376	5	4		1	Complex/Hybrid	b	Yes	53.8	792468	803945	672182	0.00826503	0.00935877	0.0111569	0.00959358	0.00146018
20		994.9	2	1991.81	1991.72	0.0957	5	5	1		Complex/Hybrid	a	Yes	41	2998282	2806713	1533264	0.0312705	0.0326731	0.0254492	0.0297976	0.00383056
21a		1038.9	2	2079.81	2079.73	0.0797	5	4	1	1	Complex/Hybrid	a	Yes	50.5	3317495	3278012	2831196	0.0345998	0.0381595	0.0469924	0.0399172	0.00638057
21b		1038.9	2	2079.81	2079.73	0.0797	5	4	1	1	Complex/Hybrid	b	Yes	57.8	945747	998442	678663	0.00986365	0.0116229	0.0112645	0.010917	0.000929686
22a		1075.9	2	2153.81	2153.77	0.0429	6	5	1		Complex/Hybrid	a	Yes	52.1	432219	0	185499	0.00450782	0	0.00307893	0.00252892	0.00230369
22b		1075.9	2	2153.81	2153.77	0.0429	6	5	1		Complex/Hybrid	b	Yes	56.8	0	0	277650	0	0	0.00460846	0.00153615	0.00266069
23a		1111.4	2	2224.81	2224.77	0.0422	5	4		2	Complex/Hybrid	a	Yes	49.5	0	0	262807	0	0	0.00436209	0.00145403	0.00251846
23b		1111.4	2	2224.81	2224.77	0.0422	5	4		2	Complex/Hybrid	b	Yes	57.7	0	0	526610	0	0	0.00874072	0.00291357	0.00504646
24a		1140.4	2	2282.81	2282.81	0.0003	5	5	1	1	Complex/Hybrid	a	Yes	42.4	324930	517317	424120	0.00338885	0.00602212	0.00703958	0.00548352	0.00188402
24b		1140.4	2	2282.81	2282.81	0.0003	5	5	1	1	Complex/Hybrid	b	Yes	49.8	58346	492741	1372622	0.000608519	0.00573603	0.0227829	0.00970915	0.0116088
25		1148.5	2	2299.01	2298.81	0.2054	6	5		1	Complex/Hybrid	a	Yes	57.2	201624	0	0	0.00210283	0	0	0.000700945	0.00121407
															95882029	85902805	60247918	1	1	1	1

## Sheet:  1Aiii MF
1Aiii. Brain cancer (Glioblastoma)_U118MG_MF													*High quality MS/MS available from a minimum of one dataset
														Average LC retention time (RT) (min)
				Observed mass (M, Da)	Theoretical mass (M, Da)		Monosaccharide composition								Average AUC (area under the curve)			Relative abundance (RA)
Glycan #	Oligomannose identifier	m/z	Charge (Z)			Delta mass	Hex	HexNAc	dHex	NeuAc	Glycan type	Isoform	MS/MS*		AUC_Rep1	AUC_Rep2	AUC_Rep3	RA_Rep1	RA_Rep2	RA_Rep3	Average RA	Standard deviation		N-glycan type distribution
1		587.2	1	588.2	587.2	0.12007	1	2			Paucimannose	a	-	-	0	0	0	0	0	0	0	0		Paucimannose	0.0682
2		733.2	1	734.2	733.2	0.12007	1	2	1		Paucimannose	a	-	-	0	0	0	0	0	0	0	0		Oligomannose	0.359282
3a		749.38	1	750.387	749.4	0.11007	2	2			Paucimannose	a	Yes	33.71	1898247	1271468	1057636	0.00249084	0.00381257	0.00350072	0.00326805	0.000690901		Oligomannose-related structure	0.0215221
3b		749.38	1	750.387	749.4	0.11007	2	2			Paucimannose	b	-	-	0	0	0	0	0	0	0	0		Complex/Hybrid	0.551
4a		895.33	1	896.337	896.335	0.11007	2	2	1		Paucimannose	a	Yes	42.55	14951347	2764269	7019805	0.0196189	0.00828883	0.0232352	0.0170476	0.00779787			1
4b		895.33	1	896.337	896.3	0.11007	2	2	1		Paucimannose	b	-	-	0	0	0	0	0	0	0	0
5		911.44	1	912.447	911.3	0.11007	3	2			Paucimannose	a	Yes	41.16	8668557	1705000	4894460	0.0113747	0.00511254	0.0162004	0.0108959	0.00555941
6		1057.4	1	1058.41	1057.3	0.11007	3	2	1		Paucimannose	a	Yes	49.07	23571228	15942117	9695597	0.0309297	0.0478034	0.0320919	0.0369417	0.00942446		Oligomannose distribution*
7a	M4a	1073.44	1	1074.45	1074.37	0.0773	4	2			Oligomannose-related structure	a	-	-	0	0	0	0	0	0	0	0		M5	0.0119551
7b	M4b	1073.44	1	1074.45	1074.37	0.0773	4	2			Oligomannose-related structure	b	-	-	0	0	0	0	0	0	0	0		M6	0.047412
7c	M4c	1073.44	1	1074.45	1074.37	0.0773	4	2			Oligomannose-related structure	c	-	-	0	0	0	0	0	0	0	0		M7	0.0570311
8a	M5a	1235.2	1	1236.51	1236.42	0.0845	5	2			Oligomannose	a	Yes	38.48	10821921	2818335	257238	0.0142003	0.00845095	0.000851444	0.00783424	0.00669577		M8	0.131671
8b	M5b	1235.2	1	1236.51	1236.42	0.0845	5	2			Oligomannose	b	Yes	44.41	1168633	2012131	1448827	0.00153346	0.0060335	0.00479554	0.00412083	0.00232465		M9	0.111212
9b	M6a	698.3	2	1398.53	1398.48	0.059	6	2			Oligomannose	a	Yes	38.36	38387130	10947636	17836509	0.0503709	0.0328271	0.0590379	0.047412	0.0133535
9b	M6b	698.3	2	1398.53	1398.48	0.059	6	2			Oligomannose	b	-	-	0	0	0	0	0	0	0	0		*Note that all observed oligomannosidic N-glycan isomers were combined for this quantitative analysis.
10a	M7a	779.3	2	1560.61	1560.53	0.0862	7	2			Oligomannose	a	Yes	37.66	29903527	8139150	20666749	0.0392389	0.0244057	0.0684058	0.0440168	0.0223858
10b	M7b	779.3	2	1560.61	1560.53	0.0862	7	2			Oligomannose	b	Yes	38.13	13147849	3113627	3762667	0.0172524	0.0093364	0.0124542	0.0130143	0.00398759
11a	M8a	860.3	2	1722.69	1722.58	0.1134	8	2			Oligomannose	a	Yes	38.01	92753434	26859566	53876738	0.121709	0.08054	0.178329	0.126859	0.0490975
11b	M8b	860.3	2	1722.69	1722.58	0.1134	8	2			Oligomannose	b	Yes	43.02	1224738	1681000	2352628	0.00160708	0.00504058	0.00778707	0.00481158	0.00309635
12	M9	941.3	2	1884.77	1884.63	0.1406	9	2			Oligomannose	a	Yes	38.25	78445240	20306568	51303680	0.102934	0.0608905	0.169812	0.111212	0.0549308
13	M8+Glc	941.3	2	1884.77	1884.63	0.1406	9	2			Oligomannose-related structure	b	-	-	0	0	0	0	0	0	0	0
14	M9+Glc	1022.4	2	2046.81	2046.69	0.1278	10	2			Oligomannose-related structure	a	Yes	40.81	13195813	3954827	10692659	0.0173153	0.0118588	0.0353921	0.0215221	0.0123178
15		791.8	2	1601.61	1601.55	0.0596	6	3			Complex/Hybrid	a	Yes	43.37	5957969	7885422	4009571	0.00781794	0.0236449	0.0132715	0.0149114	0.00808252
16		799.8	2	1601.6	1601.55	0.045	6	3			Complex/Hybrid	a	Yes	41.62	21401056	8455825	2807203	0.0280821	0.0253553	0.00929169	0.0209097	0.0103007
17a		812.3	2	1625.6	1626.59	-0.005	4	4	1		Complex/Hybrid	a	Yes	45.81	3265358	1093687	555574	0.00428474	0.00327949	0.00183892	0.00313438	0.00125062
17b		812.3	2	1625.6	1626.59	-0.005	4	4	1		Complex/Hybrid	b	Yes	47.21	1770747	3521748	103813	0.00232354	0.0105602	0.000343615	0.00440911	0.00547797
18		820.3	2	1642.6	1642.58	0.0184	5	4			Complex/Hybrid	a	Yes	43.02	15533100	5439284	3605163	0.0203822	0.01631	0.0119329	0.0162084	0.00429126
19		832.8	2	1666.6	1667.61	0.0218	3	5	1		Complex/Hybrid	a	Yes	43.13	2558601	535190	851748	0.00335735	0.0016048	0.00281924	0.0025938	0.000928998
20		840.8	2	1666.6	1667.61	0.0422	3	5	1		Complex/Hybrid	a	Yes	32.19	981635	334258	3294141	0.00128808	0.00100229	0.0109034	0.00439794	0.00579688
21a		856.3	2	1713.6	1714.6	-0.021	4	3	1	1	Complex/Hybrid	a	Yes	49.77	2874471	3334506	516937	0.00377183	0.00999872	0.00171103	0.00516053	0.004351
21b		856.3	2	1713.6	1714.6	-0.021	4	3	1	1	Complex/Hybrid	b	Yes	57.33	6600665	3606232	350616	0.00866127	0.0108135	0.00116052	0.00687843	0.00513555
22a		864.3	2	1714	1714.6	0.0596	4	3	1	1	Complex/Hybrid	a	Yes	36.27	5689072	701440	1514599	0.00746509	0.00210331	0.00501324	0.00486055	0.0027568
22b		864.3	2	1714	1714.6	0.0596	4	3	1	1	Complex/Hybrid	b	Yes	44.3	8139211	4948467	1138943	0.0106801	0.0148383	0.00376984	0.00976275	0.00563799
23		893.3	2	1788.8	1788.64	0.1605	5	4	1		Complex/Hybrid	a	Yes	48.37	50207568	45321316	13068261	0.0658814	0.135899	0.0432552	0.0816785	0.048518
24		921.9	2	1828.7	1829.67	-0.3104	4	5	1		Complex/Hybrid	a	Yes	34.4	428776	359495	6877068	0.000562632	0.00107797	0.0227627	0.00813444	0.0130246
25		937.3	2	1875.6	1876.66	-0.074	5	3	1	1	Complex/Hybrid	a	Yes	48.84	11707585	9591774	1793924	0.0153625	0.0287615	0.00593779	0.0166873	0.0115585
26a		945.4	2	1892.8	1892.65	0.1496	6	3		1	Complex/Hybrid	a	Yes	39.53	2623330	1447915	1366748	0.00344228	0.00434166	0.00452386	0.0041026	0.000591853
26b		945.4	2	1892.8	1892.65	0.1496	6	3		1	Complex/Hybrid	b	Yes	47.56	29358546	6790815	1705640	0.0385237	0.0203627	0.00564558	0.0215107	0.0168361
27a		965.9	2	1932.8	1933.68	0.104	5	4		1	Complex/Hybrid	a	Yes	41.16	5126723	1689948	7488827	0.00672719	0.00506741	0.0247876	0.0121941	0.0112716
27b		965.9	2	1932.8	1933.68	0.104	5	4		1	Complex/Hybrid	b	Yes	48.26	6442495	14468306	5289019	0.00845372	0.0433841	0.0175064	0.0231147	0.0182737
28		994.9	2	1990.8	1991.72	0.062	5	5	1		Complex/Hybrid	a	Yes	39.88	539083	178071	14120892	0.000707375	0.000533957	0.0467394	0.0159936	0.0273616
29a		1038.9	2	2078.8	2079.73	0.046	5	4	1	1	Complex/Hybrid	a	Yes	45.69	1739635	613400	7900208	0.00228272	0.00183932	0.0261493	0.0100904	0.0143026
29b		1038.9	2	2078.8	2079.73	0.046	5	4	1	1	Complex/Hybrid	b	Yes	52.56	62778632	38856968	12366551	0.082377	0.116515	0.0409326	0.0799415	0.0380215
30a		1075.9	2	2152.8	2153.77	0.009	6	5	1		Complex/Hybrid	a	Yes	50.82	3670878	3799446	966403	0.00481686	0.0113929	0.00319874	0.00646949	0.00436517
30b		1075.9	2	2152.8	2153.77	0.009	6	5	1		Complex/Hybrid	b	Yes	53.61	7572777	3023739	761280	0.00993686	0.00906686	0.0025198	0.00717451	0.00411753
31a		1111.4	2	2224.8	2224.77	0.0276	5	4		2	Complex/Hybrid	a	Yes	40.22	11635800	2260447	1063035	0.0152683	0.00677809	0.00351859	0.00852165	0.00620615
31b		1111.4	2	2224.8	2224.77	0.0276	5	4		2	Complex/Hybrid	b	Yes	47.21	14367606	4169409	1622589	0.0188529	0.0125022	0.00537068	0.0122419	0.00688207
31c		1111.4	2	2224.8	2224.77	0.0276	5	4		2	Complex/Hybrid	c	Yes	52.33	21293634	7720758	721134	0.0279411	0.0231512	0.00238691	0.0178264	0.0138379
32a		1140.4	2	2281.8	2282.81	-0.032	5	5	1	1	Complex/Hybrid	a	Yes	38.83	312351	326220	3682906	0.000409861	0.00097819	0.0121902	0.00452609	0.0068305
32b		1140.4	2	2281.8	2282.81	-0.032	5	5	1	1	Complex/Hybrid	b	Yes	44.18	242863	21695	1087248	0.00031868	6.50538e-05	0.00359873	0.00132749	0.0020259
33		1148.5	2	2298.8	2298.8	0	6	5		1	Complex/Hybrid	a	Yes	51.05	2833198	1457563	1185290	0.00371767	0.00437059	0.00392325	0.00400384	0.000314774
34a		1184.4	2	2371	2370.83	0.1697	5	4	1	2	Complex/Hybrid	a	Yes	50.82	1204819	1299297	2404447	0.00158094	0.00389602	0.00795859	0.00447852	0.00332611
34b		1184.4	2	2371	2370.83	0.1697	5	4	1	2	Complex/Hybrid	b	Yes	55.82	39222228	22121654	3403543	0.0514667	0.0663331	0.0112655	0.0430218	0.0288222
35a		1221.5	2	2444.8	2444.87	-0.0671	6	5	1	1	Complex/Hybrid	a	Yes	52.91	6808988	5006496	792993	0.00893463	0.0150123	0.00262476	0.00885722	0.00625062
35b		1221.5	2	2444.8	2444.87	-0.0671	6	5	1	1	Complex/Hybrid	b	Yes	60.13	2654812	491063	489384	0.00348359	0.00147248	0.00161983	0.00219197	0.00114929
36		1226.8	3	3682.4	3683.29	0.1	7	6	1	4	Complex/Hybrid	a	Yes	58.15	3866110	1407584	322770	0.00507304	0.00422072	0.00106835	0.00345404	0.00214651
37		1258.5	2	2519	2519	0	7	6	1		Complex/Hybrid	a	Yes	49.65	92171	0	310091	0.000120945	0	0.00102638	0.000382443	0.000576485
38a		1294	2	2591	2591	0	6	5	2	1	Complex/Hybrid	a	Yes	44.88	860030	769029	716470	0.00112852	0.00230598	0.00237148	0.00193532	0.000712787
38b		1294	2	2591	2591	0	6	5	2	1	Complex/Hybrid	b	Yes	48.37	1350856	488985	765418	0.00177257	0.00146625	0.00253349	0.0019241	0.000575116
38c		1294	2	2591	2591	0	6	5	2	1	Complex/Hybrid	c	Yes	53.61	756105	1207589	428028	0.000992147	0.00362103	0.00141675	0.00200997	0.00142034
39a		1367	2	2736	2736	0	6	5	1	2	Complex/Hybrid	a	Yes	53.73	10525035	3681971	370757	0.0138108	0.0110406	0.00122719	0.00869285	0.00673827
39b		1367	2	2737	2737	0	6	5	3	1	Complex/Hybrid	b	Yes	57.57	1930943	2336997	1065970	0.00253375	0.00700763	0.0035283	0.00435656	0.00235832
40a		1440	2	2881	2882.02	-0.038	6	5	2	2	Complex/Hybrid	a	Yes	46.86	16569998	2255720	1777526	0.0217428	0.00676391	0.00588352	0.0114634	0.0091243
40b		1440	2	2881	2882.02	-0.038	6	5	2	2	Complex/Hybrid	b	Yes	52.56	20948849	6265610	1079085	0.0274887	0.0187878	0.00357171	0.0166161	0.0123529
40c		1440	2	2881	2882.02	-0.038	6	5	2	2	Complex/Hybrid	c	Yes	56.99	506212	453154	229288	0.000664242	0.00135881	0.000758931	0.000927327	0.000376302
41a		1585.1	2	3175.13	3175.13	0.1	8	7	1	1	Complex/Hybrid	a	Yes	45.58	5474834	470118	558351	0.00718398	0.00140968	0.00184811	0.00348059	0.00328984
41b		1585.1	2	3175.13	3175.13	0.1	8	7	1	1	Complex/Hybrid	b	Yes	51.98	13526763	1769117	725074	0.0177496	0.0053048	0.00239996	0.00848478	0.00834474
															762089782	333493422	302119719	1	1	1	1
																																									Rep 1	Rep 2	Rep 3	Average	SD
																																								M2	1	1	1	1	0
																																								M2F	0	0	0	0	0
																																								M3	0	0	0	0	0
																																								M3F	0	0	0	0	0
																																									Rep 1	Rep 2	Rep 3	Average	SD
																																								M2	0.0691363	0.0597136	0.0541227	0.0609909	0.00758785
																																								M2F	0.255267	0.281074	0.251913	0.262751	0.0159567
																																								M3	0.136266	0.143575	0.141461	0.140434	0.00376098
																																								M3F	0.53933	0.515637	0.552503	0.535824	0.0186816

## Sheet: 1Aiii WCL
1Aiii. Brain cancer (Glioblastoma)_U118MG_WCL													*High quality MS/MS available from a minimum of one dataset
														Average LC retention time (RT) (min)
				Observed mass (M, Da)	Theoretical mass (M, Da)		Monosaccharide composition								Average AUC (area under the curve)			Relative abundance (RA)
Glycan #	Oligomannose identifier	m/z	Charge (Z)			Delta mass	Hex	HexNAc	dHex	NeuAc	Glycan type	Isoform	MS/MS*		AUC_Rep1	AUC_Rep2	AUC_Rep3	RA_Rep1	RA_Rep2	RA_Rep3	Average RA	Standard deviation		N-glycan type distribution
1		587.2	1	588.2	587.2	0.12007	1	2			Paucimannose	a	-	-	0	0	0	0	0	0	0	0		Paucimannose	0.0492
2		733.2	1	734.2	733.2	0.12007	1	2	1		Paucimannose	a	-	-	0	0	0	0	0	0	0	0		Oligomannose	0.193851
3a		749.38	1	750.387	749.4	0.11007	2	2			Paucimannose	a	Yes	33.71	1674387	2399168	1473826	0.00451788	0.00244004	0.0042089	0.00372228	0.00112114		Oligomannose-related structure	0.0134195
3b		749.38	1	750.387	749.4	0.11007	2	2			Paucimannose	b	-	-	0	0	0	0	0	0	0	0		Complex/Hybrid	0.7435
4a		895.33	1	896.337	896.335	0.11007	2	2	1		Paucimannose	a	Yes	42.55	4427178	10126871	5227662	0.0119455	0.0102994	0.014929	0.0123913	0.00234675			0.99997
4b		895.33	1	896.337	896.3	0.11007	2	2	1		Paucimannose	b	-	-	0	0	0	0	0	0	0	0
5		911.44	1	912.447	911.3	0.11007	3	2			Paucimannose	a	Yes	41.16	5349750	8733293	3414834	0.0144349	0.00888209	0.00975197	0.011023	0.00298662
6		1057.4	1	1058.41	1057.3	0.11007	3	2	1		Paucimannose	a	Yes	49.07	8930979	15217045	9280292	0.0240978	0.0154763	0.0265023	0.0220255	0.00579778		Oligomannose distribution*
7a	M4a	1073.44	1	1074.45	1074.37	0.0773	4	2			Oligomannose-related structure	a	-	-	0	0	0	0	0	0	0	0		M5	0.0125957
7b	M4b	1073.44	1	1074.45	1074.37	0.0773	4	2			Oligomannose-related structure	b	-	-	0	0	0	0	0	0	0	0		M6	0.0301582
7c	M4c	1073.44	1	1074.45	1074.37	0.0773	4	2			Oligomannose-related structure	c	-	-	0	0	0	0	0	0	0	0		M7	0.0263973
8a	M5a	1235.2	1	1236.51	1236.42	0.0845	5	2			Oligomannose	a	Yes	38.48	1085984	1021504	536873	0.00293023	0.00103891	0.00153318	0.00183411	0.000980916		M8	0.0614835
8b	M5b	1235.2	1	1236.51	1236.42	0.0845	5	2			Oligomannose	b	Yes	44.41	3724294	7823253	5000116	0.010049	0.00795654	0.0142792	0.0107616	0.00322098		M9	0.063216
9b	M6a	698.3	2	1398.53	1398.48	0.059	6	2			Oligomannose	a	Yes	38.36	8690709	15276291	18029641	0.0234495	0.0155366	0.0514884	0.0301582	0.0188915
9b	M6b	698.3	2	1398.53	1398.48	0.059	6	2			Oligomannose	b	-	-	0	0	0	0	0	0	0	0		*Note that all observed oligomannosidic N-glycan isomers were combined for this quantitative analysis.
10a	M7a	779.3	2	1560.61	1560.53	0.0862	7	2			Oligomannose	a	Yes	37.66	6062291	3703315	9462496	0.0163575	0.00376641	0.0270227	0.0157155	0.0116414
10b	M7b	779.3	2	1560.61	1560.53	0.0862	7	2			Oligomannose	b	Yes	38.13	2304960	7510733	6368598	0.00621931	0.0076387	0.0181872	0.0106817	0.00653857
11a	M8a	860.3	2	1722.69	1722.58	0.1134	8	2			Oligomannose	a	Yes	38.01	19389964	26365967	33102741	0.0523186	0.0268152	0.0945337	0.0578892	0.0342012
11b	M8b	860.3	2	1722.69	1722.58	0.1134	8	2			Oligomannose	b	Yes	43.02	2072628	1442323	1303963	0.00559243	0.0014669	0.00372381	0.00359438	0.00206581
12	M9	941.3	2	1884.77	1884.63	0.1406	9	2			Oligomannose	a	Yes	38.25	26669230	39358416	27193830	0.0719597	0.040029	0.0776592	0.063216	0.0202817
13	M8+Glc	941.3	2	1884.77	1884.63	0.1406	9	2			Oligomannose-related structure	b	-	-	0	0	0	0	0	0	0	0
14	M9+Glc	1022.4	2	2046.81	2046.69	0.1278	10	2			Oligomannose-related structure	a	Yes	40.81	6949769	3569835	6259568	0.0187521	0.00363066	0.0178759	0.0134195	0.00848873
15		791.8	2	1601.61	1601.55	0.0596	6	3			Complex/Hybrid	a	Yes	43.37	3808985	12752022	2355558	0.0102775	0.0129693	0.00672692	0.00999124	0.00122061
16		799.8	2	1601.6	1601.55	0.045	6	3			Complex/Hybrid	a	Yes	41.62	7448531	19664806	7354574	0.0200979	0.0199999	0.0210029	0.0203669	0.00230759
17a		812.3	2	1625.6	1626.59	-0.005	4	4	1		Complex/Hybrid	a	Yes	45.81	1322119	5625217	1555824	0.00356738	0.00572106	0.00444307	0.00457717	0.000543804
17b		812.3	2	1625.6	1626.59	-0.005	4	4	1		Complex/Hybrid	b	Yes	47.21	329554	5213111	1009884	0.000889213	0.00530193	0.00288399	0.00302505	0.00125074
18		820.3	2	1642.6	1642.58	0.0184	5	4			Complex/Hybrid	a	Yes	43.02	11639092	40204472	8766882	0.0314049	0.0408895	0.0250362	0.0324435	0.00218425
19		832.8	2	1666.6	1667.61	0.0218	3	5	1		Complex/Hybrid	a	Yes	43.13	4601263	12636916	3941729	0.0124153	0.0128522	0.0112567	0.0121747	0.000660405
20		840.8	2	1666.6	1667.61	0.0422	3	5	1		Complex/Hybrid	a	Yes	32.19	845380	786687	796139	0.00228103	0.00080009	0.00227359	0.0017849	0.000693915
21a		856.3	2	1713.6	1714.6	-0.021	4	3	1	1	Complex/Hybrid	a	Yes	49.77	3309376	3874994	3114829	0.00892946	0.00394102	0.00889522	0.00725523	0.0024479
21b		856.3	2	1713.6	1714.6	-0.021	4	3	1	1	Complex/Hybrid	b	Yes	57.33	2923152	7536154	3415340	0.00788734	0.00766455	0.00975341	0.0084351	0.00157867
22a		864.3	2	1714	1714.6	0.0596	4	3	1	1	Complex/Hybrid	a	Yes	36.27	2502313	6258219	1396880	0.00675182	0.00636485	0.00398916	0.00570194	0.000767593
22b		864.3	2	1714	1714.6	0.0596	4	3	1	1	Complex/Hybrid	b	Yes	44.3	7080570	17081806	2645840	0.019105	0.0173728	0.0075559	0.0146779	0.00361352
23		893.3	2	1788.8	1788.64	0.1605	5	4	1		Complex/Hybrid	a	Yes	48.37	32718204	142867456	33660156	0.0882812	0.145302	0.0961255	0.109903	0.0120217
24		921.9	2	1828.7	1829.67	-0.3104	4	5	1		Complex/Hybrid	a	Yes	34.4	235854	426031	372137	0.000636388	0.00043329	0.00106274	0.000710805	0.000289976
25		937.3	2	1875.6	1876.66	-0.074	5	3	1	1	Complex/Hybrid	a	Yes	48.84	6235410	19753498	6894231	0.0168246	0.0200901	0.0196883	0.0188676	0.00209585
26a		945.4	2	1892.8	1892.65	0.1496	6	3		1	Complex/Hybrid	a	Yes	39.53	2208939	4561552	2164953	0.00596023	0.00463927	0.0061826	0.00559403	0.00105743
26b		945.4	2	1892.8	1892.65	0.1496	6	3		1	Complex/Hybrid	b	Yes	47.56	10166699	22569924	9111267	0.0274321	0.0229545	0.0260196	0.0254687	0.00357807
27a		965.9	2	1932.8	1933.68	0.104	5	4		1	Complex/Hybrid	a	Yes	41.16	6487593	10758730	4130440	0.017505	0.010942	0.0117956	0.0134142	0.00279563
27b		965.9	2	1932.8	1933.68	0.104	5	4		1	Complex/Hybrid	b	Yes	48.26	12785081	48739540	14448236	0.0344971	0.04957	0.0412608	0.0417759	0.00418951
28		994.9	2	1990.8	1991.72	0.062	5	5	1		Complex/Hybrid	a	Yes	39.88	265932	172806	92885	0.000717546	0.00017575	0.000265258	0.000386185	0.000200469
29a		1038.9	2	2078.8	2079.73	0.046	5	4	1	1	Complex/Hybrid	a	Yes	45.69	1645393	38326912	8057855	0.00443965	0.0389799	0.0230113	0.0221436	0.0101713
29b		1038.9	2	2078.8	2079.73	0.046	5	4	1	1	Complex/Hybrid	b	Yes	52.56	51650208	150904688	42389488	0.139364	0.153476	0.121054	0.137965	0.00316766
30a		1075.9	2	2152.8	2153.77	0.009	6	5	1		Complex/Hybrid	a	Yes	50.82	6980864	52765784	5610101	0.018836	0.0536648	0.0160211	0.0295073	0.0106607
30b		1075.9	2	2152.8	2153.77	0.009	6	5	1		Complex/Hybrid	b	Yes	53.61	1776094	5334544	1670319	0.00479231	0.00542543	0.00477004	0.00499593	0.00028047
31a		1111.4	2	2224.8	2224.77	0.0276	5	4		2	Complex/Hybrid	a	Yes	40.22	11392632	3636939	2873141	0.0307399	0.0036989	0.00820502	0.0142146	0.00986787
31b		1111.4	2	2224.8	2224.77	0.0276	5	4		2	Complex/Hybrid	b	Yes	47.21	7470178	14804502	4566066	0.0201563	0.0150567	0.0130396	0.0160842	0.00259797
31c		1111.4	2	2224.8	2224.77	0.0276	5	4		2	Complex/Hybrid	c	Yes	52.33	4574312	25593398	6021225	0.0123425	0.0260295	0.0171952	0.0185224	0.00343935
32a		1140.4	2	2281.8	2282.81	-0.032	5	5	1	1	Complex/Hybrid	a	Yes	38.83	476099	520856	606694	0.00128462	0.00052973	0.00173258	0.00118231	0.000515085
32b		1140.4	2	2281.8	2282.81	-0.032	5	5	1	1	Complex/Hybrid	b	Yes	44.18	0	362269	50278	0	0.000368441	0.000143582	0.000170674	0.000106596
33		1148.5	2	2298.8	2298.8	0	6	5		1	Complex/Hybrid	a	Yes	51.05	2259674	10278423	1630871	0.00609712	0.0104535	0.00465739	0.00706935	0.00128834
34a		1184.4	2	2371	2370.83	0.1697	5	4	1	2	Complex/Hybrid	a	Yes	50.82	4919723	19514384	5315668	0.0132745	0.0198469	0.0151803	0.0161006	0.00147482
34b		1184.4	2	2371	2370.83	0.1697	5	4	1	2	Complex/Hybrid	b	Yes	55.82	22729518	60859272	13799220	0.0613295	0.0618962	0.0394073	0.054211	0.00570576
35a		1221.5	2	2444.8	2444.87	-0.0671	6	5	1	1	Complex/Hybrid	a	Yes	52.91	7168719	15773716	4045250	0.0193429	0.0160425	0.0115523	0.0156459	0.00236478
35b		1221.5	2	2444.8	2444.87	-0.0671	6	5	1	1	Complex/Hybrid	b	Yes	60.13	361438	4334677	977576	0.000975243	0.00440853	0.00279173	0.00272517	0.0009939
36		1226.8	3	3682.4	3683.29	0.1	7	6	1	4	Complex/Hybrid	a	Yes	58.15	4439947	11088124	892089	0.01198	0.011277	0.0025476	0.00860155	0.00321104
37		1258.5	2	2519	2519	0	7	6	1		Complex/Hybrid	a	Yes	49.65	6930	0	384890	1.86987e-05	0	0.00109916	0.000372618	0.000485235
38a		1294	2	2591	2591	0	6	5	2	1	Complex/Hybrid	a	Yes	44.88	478166	1888648	185830	0.0012902	0.00192083	0.000530687	0.00124724	0.000357799
38b		1294	2	2591	2591	0	6	5	2	1	Complex/Hybrid	b	Yes	48.37	1083874	857566	574432	0.00292454	0.000872177	0.00164044	0.00181239	0.000743592
38c		1294	2	2591	2591	0	6	5	2	1	Complex/Hybrid	c	Yes	53.61	1659681	2115996	2149827	0.0044782	0.00215205	0.0061394	0.00425655	0.00174268
39a		1367	2	2736	2736	0	6	5	1	2	Complex/Hybrid	a	Yes	53.73	2933929	7085122	2695635	0.00791642	0.00720584	0.0076981	0.00760679	0.000902711
39b		1367	2	2737	2737	0	6	5	3	1	Complex/Hybrid	b	Yes	57.57	1532316	9109677	1949470	0.00413454	0.00926489	0.00556723	0.00632222	0.00127731
40a		1440	2	2881	2882.02	-0.038	6	5	2	2	Complex/Hybrid	a	Yes	46.86	5061801	3749519	1423198	0.0136579	0.0038134	0.00406432	0.00717854	0.00385714
40b		1440	2	2881	2882.02	-0.038	6	5	2	2	Complex/Hybrid	b	Yes	52.56	8576425	9841288	3027102	0.0231412	0.010009	0.00864469	0.0139316	0.00552182
40c		1440	2	2881	2882.02	-0.038	6	5	2	2	Complex/Hybrid	c	Yes	56.99	1479576	2523185	516579	0.00399224	0.00256617	0.00147523	0.00267788	0.000831464
41a		1585.1	2	3175.13	3175.13	0.1	8	7	1	1	Complex/Hybrid	a	Yes	45.58	1723616	3475897	2267188	0.00465071	0.00353512	0.00647456	0.0048868	0.0014851
41b		1585.1	2	3175.13	3175.13	0.1	8	7	1	1	Complex/Hybrid	b	Yes	51.98	3986015	4470280	2606534	0.0107552	0.00454644	0.00744365	0.00758176	0.00238747
															370613298	983247621	350168750	1	1	1	1
																																									Rep 1	Rep 2	Rep 3	Average	SD
																																								M2	1	1	1	1	2.71948e-16
																																								M2F	0	0	0	0	0
																																								M3	0	0	0	0	0
																																								M3F	0	0	0	0	0
																																									Rep 1	Rep 2	Rep 3	Average	SD
																																								M2	0.0691363	0.0597136	0.0541227	0.0609909	0.00758785
																																								M2F	0.255267	0.281074	0.251913	0.262751	0.0159567
																																								M3	0.136266	0.143575	0.141461	0.140434	0.00376098
																																								M3F	0.53933	0.515637	0.552503	0.535824	0.0186816

## Sheet: 1Aiv MF
1Aiv. Brain cancer (Glioblastoma)_U138MG_MF													*High quality MS/MS available from a minimum of one dataset
														Average LC retention time (RT) (min)
				Observed mass (M, Da)	Theoretical mass (M, Da)		Monosaccharide composition								Average AUC (area under the curve)			Relative abundance (RA)
Glycan #	Oligomannose identifier	m/z	Charge (Z)			Delta mass	Hex	HexNAc	dHex	NeuAc	Glycan type	Isoform	MS/MS*		AUC_Rep1	AUC_Rep2	AUC_Rep3	RA_Rep1	RA_Rep2	RA_Rep3	Average RA	Standard deviation		N-glycan type distribution
1		587.2	1	588.2	587.2	0.12007	1	2			Paucimannose	a	-	-	0	0	0	0	0	0	0	0		Paucimannose	0.0751
2		733.2	1	734.2	733.2	0.12007	1	2	1		Paucimannose	a	-	-	0	0	0	0	0	0	0	0		Oligomannose	0.578829
3a		749.38	1	750.387	749.4	0.11007	2	2			Paucimannose	a	Yes	33.71	719499	1569226	1212213	0.00165146	0.00161507	0.00265761	0.00197471	0.000591687		Oligomannose-related structure	0.0384857
3b		749.38	1	750.387	749.4	0.11007	2	2			Paucimannose	b	-	-	0	0	0	0	0	0	0	0		Complex/Hybrid	0.3076
4a		895.33	1	896.337	896.335	0.11007	2	2	1		Paucimannose	a	Yes	42.55	10062975	18502306	7635223	0.0230975	0.0190428	0.0167392	0.0196265	0.00321908			1.00001
4b		895.33	1	896.337	896.3	0.11007	2	2	1		Paucimannose	b	-	-	0	0	0	0	0	0	0	0
5		911.44	1	912.447	911.3	0.11007	3	2			Paucimannose	a	Yes	41.16	5505609	10616609	5520761	0.012637	0.0109267	0.0121035	0.0118891	0.000875045
6		1057.4	1	1058.41	1057.3	0.11007	3	2	1		Paucimannose	a	Yes	49.07	23108200	42817584	12650234	0.0530401	0.0440684	0.0277339	0.0416141	0.0128304		Oligomannose distribution*
7a	M4a	1073.44	1	1074.45	1074.37	0.0773	4	2			Oligomannose-related structure	a	-	-	0	0	0	0	0	0	0	0		M5	0.0212376
7b	M4b	1073.44	1	1074.45	1074.37	0.0773	4	2			Oligomannose-related structure	b	-	-	0	0	0	0	0	0	0	0		M6	0.0709169
7c	M4c	1073.44	1	1074.45	1074.37	0.0773	4	2			Oligomannose-related structure	c	-	-	0	0	0	0	0	0	0	0		M7	0.0928242
8a	M5a	1235.2	1	1236.51	1236.42	0.0845	5	2			Oligomannose	a	Yes	38.48	1275906	9899333	1974840	0.00292858	0.0101885	0.00432956	0.00581555	0.00385134		M8	0.202243
8b	M5b	1235.2	1	1236.51	1236.42	0.0845	5	2			Oligomannose	b	Yes	44.41	4927279	22391330	5432980	0.0113095	0.0230454	0.0119111	0.015422	0.00660893		M9	0.191607
9b	M6a	698.3	2	1398.53	1398.48	0.059	6	2			Oligomannose	a	Yes	38.36	28219977	100822272	20165533	0.0647731	0.103768	0.0442102	0.0709169	0.0302503
9b	M6b	698.3	2	1398.53	1398.48	0.059	6	2			Oligomannose	b	-	-	0	0	0	0	0	0	0	0		*Note that all observed oligomannosidic N-glycan isomers were combined for this quantitative analysis.
10a	M7a	779.3	2	1560.61	1560.53	0.0862	7	2			Oligomannose	a	Yes	37.66	23672681	100737181	20485761	0.0543357	0.10368	0.0449122	0.0676426	0.0315629
10b	M7b	779.3	2	1560.61	1560.53	0.0862	7	2			Oligomannose	b	Yes	38.13	10871606	28834619	9539601	0.0249535	0.029677	0.0209143	0.0251816	0.0043858
11a	M8a	860.3	2	1722.69	1722.58	0.1134	8	2			Oligomannose	a	Yes	38.01	63219374	294462727	63865176	0.145107	0.303065	0.140016	0.196062	0.0927017
11b	M8b	860.3	2	1722.69	1722.58	0.1134	8	2			Oligomannose	b	Yes	43.02	1374963	5882031	4256319	0.00315594	0.00605386	0.00933139	0.0061804	0.00308967
12	M9	941.3	2	1884.77	1884.63	0.1406	9	2			Oligomannose	a	Yes	38.25	91737256	194032496	75059464	0.210564	0.199701	0.164558	0.191607	0.0240472
13	M8+Glc	941.3	2	1884.77	1884.63	0.1406	9	2			Oligomannose-related structure	b	-	-	0	0	0	0	0	0	0	0
14	M9+Glc	1022.4	2	2046.81	2046.69	0.1278	10	2			Oligomannose-related structure	a	Yes	40.81	17022262	48472084	12086445	0.0390711	0.0498881	0.0264979	0.0384857	0.0117061
15		791.8	2	1601.61	1601.55	0.0596	6	3			Complex/Hybrid	a	Yes	43.37	1572264	285848	716599	0.0036088	0.000294198	0.00157104	0.00182468	0.00288605
16		799.8	2	1601.6	1601.55	0.045	6	3			Complex/Hybrid	a	Yes	41.62	2123259	734507	2294193	0.0048735	0.000755964	0.0050297	0.00355305	0.00222921
17a		812.3	2	1625.6	1626.59	-0.005	4	4	1		Complex/Hybrid	a	Yes	45.81	436466	396115	806571	0.00100182	0.000407687	0.0017683	0.00105927	0.000410185
17b		812.3	2	1625.6	1626.59	-0.005	4	4	1		Complex/Hybrid	b	Yes	47.21	438425	777044	963141	0.00100631	0.000799744	0.00211155	0.00130587	0.0017852
18		820.3	2	1642.6	1642.58	0.0184	5	4			Complex/Hybrid	a	Yes	43.02	1682007	1532196	1421595	0.0038607	0.00157696	0.00311665	0.00285143	0.00316677
19		832.8	2	1666.6	1667.61	0.0218	3	5	1		Complex/Hybrid	a	Yes	43.13	673362	3849762	2774574	0.00154556	0.00396222	0.00608287	0.00386355	0.012547
20		840.8	2	1666.6	1667.61	0.0422	3	5	1		Complex/Hybrid	a	Yes	32.19	383323	74094	133939	0.000879838	7.62585e-05	0.000293643	0.00041658	0.000732624
21a		856.3	2	1713.6	1714.6	-0.021	4	3	1	1	Complex/Hybrid	a	Yes	49.77	161757	518465	893538	0.000371279	0.000533611	0.00195896	0.000954616	0.00149387
21b		856.3	2	1713.6	1714.6	-0.021	4	3	1	1	Complex/Hybrid	b	Yes	57.33	229051	590745	1180005	0.000525739	0.000608002	0.002587	0.00124025	0.00167565
22a		864.3	2	1714	1714.6	0.0596	4	3	1	1	Complex/Hybrid	a	Yes	36.27	1662364	707649	2350189	0.00381561	0.000728321	0.00515247	0.00323213	0.00141746
22b		864.3	2	1714	1714.6	0.0596	4	3	1	1	Complex/Hybrid	b	Yes	44.3	1082955	374072	2039653	0.0024857	0.000385	0.00447166	0.00244745	0.00187506
23		893.3	2	1788.8	1788.64	0.1605	5	4	1		Complex/Hybrid	a	Yes	48.37	5642410	3769354	10337547	0.012951	0.00387947	0.0226636	0.0131647	0.00359119
24		921.9	2	1828.7	1829.67	-0.3104	4	5	1		Complex/Hybrid	a	Yes	34.4	262526	192902	137402	0.000602574	0.000198537	0.000301235	0.000367449	0.000494046
25		937.3	2	1875.6	1876.66	-0.074	5	3	1	1	Complex/Hybrid	a	Yes	48.84	2588837	1253268	2398285	0.00594214	0.00128988	0.00525791	0.00416331	0.00217365
26a		945.4	2	1892.8	1892.65	0.1496	6	3		1	Complex/Hybrid	a	Yes	39.53	1732947	158993	4641493	0.00397762	0.000163638	0.0101758	0.00477236	0.00666217
26b		945.4	2	1892.8	1892.65	0.1496	6	3		1	Complex/Hybrid	b	Yes	47.56	2332182	1048700	1878241	0.00535304	0.00107934	0.00411778	0.00351672	0.0024027
27a		965.9	2	1932.8	1933.68	0.104	5	4		1	Complex/Hybrid	a	Yes	41.16	3698491	1557468	6934464	0.00848911	0.00160297	0.0152029	0.00843165	0.00532735
27b		965.9	2	1932.8	1933.68	0.104	5	4		1	Complex/Hybrid	b	Yes	48.26	3395106	2311633	3781377	0.00779276	0.00237916	0.00829015	0.00615402	0.00236664
28		994.9	2	1990.8	1991.72	0.062	5	5	1		Complex/Hybrid	a	Yes	39.88	200967	206643	149086	0.000461278	0.00021268	0.000326851	0.000333603	0.0004942
29a		1038.9	2	2078.8	2079.73	0.046	5	4	1	1	Complex/Hybrid	a	Yes	45.69	260453	883919	1020393	0.000597816	0.000909741	0.00223707	0.00124821	0.00253114
29b		1038.9	2	2078.8	2079.73	0.046	5	4	1	1	Complex/Hybrid	b	Yes	52.56	10179321	4210936	10099365	0.0233645	0.00433395	0.0221415	0.0166133	0.00903243
30a		1075.9	2	2152.8	2153.77	0.009	6	5	1		Complex/Hybrid	a	Yes	50.82	178044	362654	551183	0.000408663	0.000373248	0.00120839	0.000663435	0.000870491
30b		1075.9	2	2152.8	2153.77	0.009	6	5	1		Complex/Hybrid	b	Yes	53.61	622297	268082	338845	0.00142835	0.000275913	0.000742871	0.000815712	0.000881107
31a		1111.4	2	2224.8	2224.77	0.0276	5	4		2	Complex/Hybrid	a	Yes	40.22	13916408	5547218	16302398	0.0319422	0.00570927	0.0357408	0.0244641	0.0120094
31b		1111.4	2	2224.8	2224.77	0.0276	5	4		2	Complex/Hybrid	b	Yes	47.21	15455791	11707336	20554082	0.0354755	0.0120493	0.045062	0.0308623	0.00929923
31c		1111.4	2	2224.8	2224.77	0.0276	5	4		2	Complex/Hybrid	c	Yes	52.33	4136758	2549000	5617508	0.00949507	0.00262346	0.0123156	0.00814471	0.000630048
32a		1140.4	2	2281.8	2282.81	-0.032	5	5	1	1	Complex/Hybrid	a	Yes	38.83	0	6208	10592	0	6.38935e-06	2.32215e-05	9.87028e-06	2.27236e-05
32b		1140.4	2	2281.8	2282.81	-0.032	5	5	1	1	Complex/Hybrid	b	Yes	44.18	4016	85882	0	9.21789e-06	8.83909e-05	0	3.25362e-05	0.000342963
33		1148.5	2	2298.8	2298.8	0	6	5		1	Complex/Hybrid	a	Yes	51.05	635545	128567	177808	0.00145876	0.000132323	0.00038982	0.000660301	0.00125206
34a		1184.4	2	2371	2370.83	0.1697	5	4	1	2	Complex/Hybrid	a	Yes	50.82	326521	1309228	1785855	0.000749461	0.00134747	0.00391524	0.00200406	0.00385901
34b		1184.4	2	2371	2370.83	0.1697	5	4	1	2	Complex/Hybrid	b	Yes	55.82	6066436	3035753	13067559	0.0139242	0.00312444	0.0286488	0.0152325	0.00988505
35a		1221.5	2	2444.8	2444.87	-0.0671	6	5	1	1	Complex/Hybrid	a	Yes	52.91	402708	740473	1357087	0.000924332	0.000762104	0.00297523	0.00155389	0.0017375
35c		1221.5	2	2444.8	2444.87	-0.0671	6	5	1	1	Complex/Hybrid	b	Yes	60.13	218938	119777	164969	0.000502527	0.000123276	0.000361672	0.000329158	0.000244099
36		1226.8	3	3682.4	3683.29	0.1	7	6	1	4	Complex/Hybrid	a	Yes	58.15	321925	540884	2073475	0.000738912	0.000556685	0.00454581	0.00194713	0.00249885
37		1258.5	2	2519	2519	0	7	6	1		Complex/Hybrid	a	Yes	49.65	100799	141134	80850	0.000231363	0.000145257	0.000177252	0.000184624	0.000381722
38a		1294	2	2591	2591	0	6	5	2	1	Complex/Hybrid	a	Yes	44.88	2965231	462719	1355653	0.00680607	0.000476236	0.00297208	0.00341813	0.00561093
38b		1294	2	2591	2591	0	6	5	2	1	Complex/Hybrid	b	Yes	48.37	3515080	800949	3012947	0.00806813	0.000824347	0.00660547	0.00516598	0.00520213
38c		1294	2	2591	2591	0	6	5	2	1	Complex/Hybrid	c	Yes	53.61	3557671	446221	1553640	0.00816589	0.000459256	0.00340614	0.00401043	0.00704457
39a		1367	2	2736	2736	0	6	5	1	2	Complex/Hybrid	a	Yes	53.73	832031	932399	241200	0.00190975	0.000959637	0.000528798	0.00113273	0.00289837
39b		1367	2	2737	2737	0	6	5	3	1	Complex/Hybrid	b	Yes	57.57	883526	539008	1193148	0.00202795	0.000554754	0.00261581	0.00173284	0.000148297
40a		1440	2	2881	2882.02	-0.038	6	5	2	2	Complex/Hybrid	a	Yes	46.86	19191827	11409498	23913457	0.0440508	0.0117428	0.052427	0.0360735	0.00622128
40b		1440	2	2881	2882.02	-0.038	6	5	2	2	Complex/Hybrid	b	Yes	52.56	20102201	12307617	36416386	0.0461404	0.0126672	0.0798379	0.0462152	0.0143965
40c		1440	2	2881	2882.02	-0.038	6	5	2	2	Complex/Hybrid	c	Yes	56.99	3376831	1588819	3960079	0.00775081	0.00163523	0.00868193	0.00602266	0.00212551
41a		1585.1	2	3175.13	3175.13	0.1	8	7	1	1	Complex/Hybrid	a	Yes	45.58	3641244	3928212	7290532	0.00835772	0.00404297	0.0159835	0.00946139	0.00556456
41b		1585.1	2	3175.13	3175.13	0.1	8	7	1	1	Complex/Hybrid	b	Yes	51.98	12766638	8184619	18273535	0.0293032	0.00842371	0.0400622	0.0259297	0.000461745
															435674526	971616368	456128988	1	1	1	1
																																									Rep 1	Rep 2	Rep 3	Average	SD
																																								M2	1	1	1	1	1.57009e-16
																																								M2F	0	0	0	0	0
																																								M3	0	0	0	0	0
																																								M3F	0	0	0	0	0
																																									Rep 1	Rep 2	Rep 3	Average	SD
																																								M2	0.0691363	0.0597136	0.0541227	0.0609909	0.00758785
																																								M2F	0.255267	0.281074	0.251913	0.262751	0.0159567
																																								M3	0.136266	0.143575	0.141461	0.140434	0.00376098
																																								M3F	0.53933	0.515637	0.552503	0.535824	0.0186816

## Sheet: 1Aiv WCL
1Aiv. Brain cancer (Glioblastoma)_U138MG_WCL													*High quality MS/MS available from a minimum of one dataset
														Average LC retention time (RT) (min)
				Observed mass (M, Da)	Theoretical mass (M, Da)		Monosaccharide composition								Average AUC (area under the curve)			Relative abundance (RA)
Glycan #	Oligomannose identifier	m/z	Charge (Z)			Delta mass	Hex	HexNAc	dHex	NeuAc	Glycan type	Isoform	MS/MS*		AUC_Rep1	AUC_Rep2	AUC_Rep3	RA_Rep1	RA_Rep2	RA_Rep3	Average RA	Standard deviation		N-glycan type distribution
1		587.2	1	588.2	587.2	0.12007	1	2			Paucimannose	a	-	-	0	0	0	0	0	0	0	0		Paucimannose	0.0821
2		733.2	1	734.2	733.2	0.12007	1	2	1		Paucimannose	a	-	-	0	0	0	0	0	0	0	0		Oligomannose	0.252931
3a		749.38	1	750.387	749.4	0.11007	2	2			Paucimannose	a	Yes	33.71	2284583	718545	481744	0.00992	0.00494456	0.00148078	0.00544845	0.00424211		Oligomannose-related structure	0.00825928
3b		749.38	1	750.387	749.4	0.11007	2	2			Paucimannose	b	-	-	0	0	0	0	0	0	0	0		Complex/Hybrid	0.6567
4a		895.33	1	896.337	896.335	0.11007	2	2	1		Paucimannose	a	Yes	42.55	6979097	2154817	3423309	0.0303043	0.0148281	0.0105225	0.0185516	0.0104033			0.999991
4b		895.33	1	896.337	896.3	0.11007	2	2	1		Paucimannose	b	-	-	0	0	0	0	0	0	0	0
5		911.44	1	912.447	911.3	0.11007	3	2			Paucimannose	a	Yes	41.16	6186043	3041960	2423412	0.0268607	0.0209328	0.00744906	0.0184142	0.0099479
6		1057.4	1	1058.41	1057.3	0.11007	3	2	1		Paucimannose	a	Yes	49.07	8962636	7827846	8509446	0.0389171	0.0538662	0.0261562	0.0396465	0.0138694		Oligomannose distribution*
7a	M4a	1073.44	1	1074.45	1074.37	0.0773	4	2			Oligomannose-related structure	a	-	-	0	0	0	0	0	0	0	0		M5	0.01724
7b	M4b	1073.44	1	1074.45	1074.37	0.0773	4	2			Oligomannose-related structure	b	-	-	0	0	0	0	0	0	0	0		M6	0.0392931
7c	M4c	1073.44	1	1074.45	1074.37	0.0773	4	2			Oligomannose-related structure	c	-	-	0	0	0	0	0	0	0	0		M7	0.0394645
8a	M5a	1235.2	1	1236.51	1236.42	0.0845	5	2			Oligomannose	a	Yes	38.48	455315	1106860	778994	0.00197704	0.0076167	0.00239446	0.00399607	0.0031425		M8	0.0759086
8b	M5b	1235.2	1	1236.51	1236.42	0.0845	5	2			Oligomannose	b	Yes	44.41	5043238	1098512	3342459	0.0218985	0.00755925	0.010274	0.0132439	0.00761699		M9	0.0810251
9b	M6a	698.3	2	1398.53	1398.48	0.059	6	2			Oligomannose	a	Yes	38.36	9227351	6310270	11188015	0.0400665	0.0434232	0.0343896	0.0392931	0.0045662
9b	M6b	698.3	2	1398.53	1398.48	0.059	6	2			Oligomannose	b	-	-	0	0	0	0	0	0	0	0		*Note that all observed oligomannosidic N-glycan isomers were combined for this quantitative analysis.
10a	M7a	779.3	2	1560.61	1560.53	0.0862	7	2			Oligomannose	a	Yes	37.66	4455506	6736699	10099759	0.0193465	0.0463576	0.0310445	0.0322495	0.0135458
10b	M7b	779.3	2	1560.61	1560.53	0.0862	7	2			Oligomannose	b	Yes	38.13	2487984	301556	2852004	0.0108032	0.00207511	0.00876646	0.00721492	0.00456621
11a	M8a	860.3	2	1722.69	1722.58	0.1134	8	2			Oligomannose	a	Yes	38.01	10634762	9754506	32744533	0.0461777	0.0671242	0.10065	0.0713172	0.027477
11b	M8b	860.3	2	1722.69	1722.58	0.1134	8	2			Oligomannose	b	Yes	43.02	1083834	465352	1908327	0.00470617	0.00320225	0.00586579	0.0045914	0.00133547
12	M9	941.3	2	1884.77	1884.63	0.1406	9	2			Oligomannose	a	Yes	38.25	16928394	12193319	27868912	0.0735056	0.0839066	0.0856632	0.0810251	0.00657106
13	M8+Glc	941.3	2	1884.77	1884.63	0.1406	9	2			Oligomannose-related structure	b	-	-	0	0	0	0	0	0	0	0
14	M9+Glc	1022.4	2	2046.81	2046.69	0.1278	10	2			Oligomannose-related structure	a	Yes	40.81	1615122	1033361	3466020	0.0070131	0.00711093	0.0106538	0.00825928	0.0020743
15		791.8	2	1601.61	1601.55	0.0596	6	3			Complex/Hybrid	a	Yes	43.37	1572264	285848	716599	0.006827	0.00196702	0.00220267	0.00366557	0.00288605
16		799.8	2	1601.6	1601.55	0.045	6	3			Complex/Hybrid	a	Yes	41.62	2123259	734507	2294193	0.0092195	0.0050544	0.00705187	0.00710859	0.00222921
17a		812.3	2	1625.6	1626.59	-0.005	4	4	1		Complex/Hybrid	a	Yes	45.81	436466	396115	806571	0.0018952	0.00272581	0.00247923	0.00236675	0.000410185
17b		812.3	2	1625.6	1626.59	-0.005	4	4	1		Complex/Hybrid	b	Yes	47.21	438425	777044	963141	0.00190371	0.00534712	0.00296049	0.00340377	0.0017852
18		820.3	2	1642.6	1642.58	0.0184	5	4			Complex/Hybrid	a	Yes	43.02	1682007	1532196	1421595	0.00730352	0.0105436	0.00436968	0.0074056	0.00316677
19		832.8	2	1666.6	1667.61	0.0218	3	5	1		Complex/Hybrid	a	Yes	43.13	673362	3849762	2774574	0.00292384	0.0264916	0.00852846	0.012648	0.012547
20		840.8	2	1666.6	1667.61	0.0422	3	5	1		Complex/Hybrid	a	Yes	32.19	383323	74094	133939	0.00166444	0.000509867	0.0004117	0.000862004	0.000732624
21a		856.3	2	1713.6	1714.6	-0.021	4	3	1	1	Complex/Hybrid	a	Yes	49.77	161757	518465	893538	0.000702373	0.00356774	0.00274655	0.00233889	0.00149387
21b		856.3	2	1713.6	1714.6	-0.021	4	3	1	1	Complex/Hybrid	b	Yes	57.33	229051	590745	1180005	0.000994573	0.00406513	0.00362709	0.0028956	0.00167565
22a		864.3	2	1714	1714.6	0.0596	4	3	1	1	Complex/Hybrid	a	Yes	36.27	1662364	707649	2350189	0.00721823	0.00486959	0.00722399	0.00643727	0.00141746
22b		864.3	2	1714	1714.6	0.0596	4	3	1	1	Complex/Hybrid	b	Yes	44.3	1082955	374072	2039653	0.00470235	0.00257412	0.00626946	0.00451531	0.00187506
23		893.3	2	1788.8	1788.64	0.1605	5	4	1		Complex/Hybrid	a	Yes	48.37	5642410	3769354	10337547	0.0245002	0.0259383	0.0317754	0.0274046	0.00359119
24		921.9	2	1828.7	1829.67	-0.3104	4	5	1		Complex/Hybrid	a	Yes	34.4	262526	192902	137402	0.00113993	0.00132743	0.000422345	0.000963233	0.000494046
25		937.3	2	1875.6	1876.66	-0.074	5	3	1	1	Complex/Hybrid	a	Yes	48.84	2588837	1253268	2398285	0.0112411	0.00862418	0.00737182	0.00907904	0.00217365
26a		945.4	2	1892.8	1892.65	0.1496	6	3		1	Complex/Hybrid	a	Yes	39.53	1732947	158993	4641493	0.00752471	0.00109409	0.014267	0.00762859	0.00666217
26b		945.4	2	1892.8	1892.65	0.1496	6	3		1	Complex/Hybrid	b	Yes	47.56	2332182	1048700	1878241	0.0101267	0.00721648	0.00577332	0.00770549	0.0024027
27a		965.9	2	1932.8	1933.68	0.104	5	4		1	Complex/Hybrid	a	Yes	41.16	3698491	1557468	6934464	0.0160594	0.0107175	0.0213151	0.0160307	0.00532735
27b		965.9	2	1932.8	1933.68	0.104	5	4		1	Complex/Hybrid	b	Yes	48.26	3395106	2311633	3781377	0.0147421	0.0159072	0.0116232	0.0140908	0.00236664
28		994.9	2	1990.8	1991.72	0.062	5	5	1		Complex/Hybrid	a	Yes	39.88	200967	206643	149086	0.000872628	0.00142198	0.000458259	0.000917624	0.0004942
29a		1038.9	2	2078.8	2079.73	0.046	5	4	1	1	Complex/Hybrid	a	Yes	45.69	260453	883919	1020393	0.00113093	0.00608256	0.00313647	0.00344999	0.00253114
29b		1038.9	2	2078.8	2079.73	0.046	5	4	1	1	Complex/Hybrid	b	Yes	52.56	10179321	4210936	10099365	0.0442001	0.028977	0.0310433	0.0347401	0.00903243
30a		1075.9	2	2152.8	2153.77	0.009	6	5	1		Complex/Hybrid	a	Yes	50.82	178044	362654	551183	0.000773093	0.00249555	0.00169422	0.00165429	0.000870491
30b		1075.9	2	2152.8	2153.77	0.009	6	5	1		Complex/Hybrid	b	Yes	53.61	622297	268082	338845	0.00270211	0.00184477	0.00104154	0.0018628	0.000881107
31a		1111.4	2	2224.8	2224.77	0.0276	5	4		2	Complex/Hybrid	a	Yes	40.22	13916408	5547218	16302398	0.0604271	0.0381724	0.0501101	0.0495699	0.0120094
31b		1111.4	2	2224.8	2224.77	0.0276	5	4		2	Complex/Hybrid	b	Yes	47.21	15455791	11707336	20554082	0.0671113	0.0805624	0.0631789	0.0702842	0.00929923
31c		1111.4	2	2224.8	2224.77	0.0276	5	4		2	Complex/Hybrid	c	Yes	52.33	4136758	2549000	5617508	0.0179624	0.0175406	0.017267	0.01759	0.000630048
32a		1140.4	2	2281.8	2282.81	-0.032	5	5	1	1	Complex/Hybrid	a	Yes	38.83	0	6208	10592	0	4.27195e-05	3.25576e-05	2.50923e-05	2.27236e-05
32b		1140.4	2	2281.8	2282.81	-0.032	5	5	1	1	Complex/Hybrid	b	Yes	44.18	4016	85882	0	1.74381e-05	0.000590985	0	0.000202808	0.000342963
33		1148.5	2	2298.8	2298.8	0	6	5		1	Complex/Hybrid	a	Yes	51.05	635545	128567	177808	0.00275963	0.000884715	0.000546544	0.00139696	0.00125206
33a		1184.4	2	2371	2370.83	0.1697	5	4	1	2	Complex/Hybrid	a	Yes	50.82	326521	1309228	1785855	0.0014178	0.00900927	0.00548934	0.00530547	0.00385901
33b		1184.4	2	2371	2370.83	0.1697	5	4	1	2	Complex/Hybrid	b	Yes	55.82	6066436	3035753	13067559	0.0263414	0.0208901	0.0401669	0.0291328	0.00988505
34a		1221.5	2	2444.8	2444.87	-0.0671	6	5	1	1	Complex/Hybrid	a	Yes	52.91	402708	740473	1357087	0.00174862	0.00509546	0.0041714	0.00367183	0.0017375
34b		1221.5	2	2444.8	2444.87	-0.0671	6	5	1	1	Complex/Hybrid	b	Yes	60.13	218938	119777	164969	0.000950661	0.000824228	0.00050708	0.000760656	0.000244099
34		1226.8	3	3682.4	3683.29	0.1	7	6	1	4	Complex/Hybrid	a	Yes	58.15	321925	540884	2073475	0.00139785	0.00372202	0.00637342	0.0038311	0.00249885
36		1258.5	2	2519	2519	0	7	6	1		Complex/Hybrid	a	Yes	49.65	100799	141134	80850	0.000437684	0.000971193	0.000248516	0.000552464	0.000381722
37a		1294	2	2591	2591	0	6	5	2	1	Complex/Hybrid	a	Yes	44.88	2965231	462719	1355653	0.0128755	0.00318413	0.00416699	0.0067422	0.00561093
37b		1294	2	2591	2591	0	6	5	2	1	Complex/Hybrid	b	Yes	48.37	3515080	800949	3012947	0.015263	0.00551162	0.00926116	0.0100119	0.00520213
37c		1294	2	2591	2591	0	6	5	2	1	Complex/Hybrid	c	Yes	53.61	3557671	446221	1553640	0.0154479	0.00307061	0.00477556	0.0077647	0.00704457
38a		1367	2	2736	2736	0	6	5	1	2	Complex/Hybrid	a	Yes	53.73	832031	932399	241200	0.0036128	0.00641617	0.000741398	0.00359012	0.00289837
38b		1367	2	2737	2737	0	6	5	3	1	Complex/Hybrid	b	Yes	57.57	883526	539008	1193148	0.0038364	0.00370911	0.00366749	0.00373766	0.000148297
39a		1440	2	2881	2882.02	-0.038	6	5	2	2	Complex/Hybrid	a	Yes	46.86	19191827	11409498	23913457	0.0833337	0.0785128	0.0735049	0.0784505	0.00622128
39b		1440	2	2881	2882.02	-0.038	6	5	2	2	Complex/Hybrid	b	Yes	52.56	20102201	12307617	36416386	0.0872867	0.0846931	0.111936	0.0946387	0.0143965
39c		1440	2	2881	2882.02	-0.038	6	5	2	2	Complex/Hybrid	c	Yes	56.99	3376831	1588819	3960079	0.0146627	0.0109332	0.0121724	0.0125895	0.00212551
40a		1585.1	2	3175.13	3175.13	0.1	8	7	1	1	Complex/Hybrid	a	Yes	45.58	3641244	3928212	7290532	0.0158108	0.0270314	0.0224096	0.0217506	0.00556456
40b		1585.1	2	3175.13	3175.13	0.1	8	7	1	1	Complex/Hybrid	b	Yes	51.98	12766638	8184619	18273535	0.0554346	0.0563213	0.056169	0.055975	0.000461745
															230300804	145320173	325331372	1	1	1	1
																																									Rep 1	Rep 2	Rep 3	Average	SD
																																								M2	1	1	1	1	1.35974e-16
																																								M2F	0	0	0	0	0
																																								M3	0	0	0	0	0
																																								M3F	0	0	0	0	0
																																									Rep 1	Rep 2	Rep 3	Average	SD
																																								M2	0.0691363	0.0597136	0.0541227	0.0609909	0.00758785
																																								M2F	0.255267	0.281074	0.251913	0.262751	0.0159567
																																								M3	0.136266	0.143575	0.141461	0.140434	0.00376098
																																								M3F	0.53933	0.515637	0.552503	0.535824	0.0186816

## Sheet: 1Bi MF
1Bi. Brain cancer (Neuroblastoma)_SK-N-B(2)_MF													*High quality MS/MS available from a minimum of one dataset
														Average LC retention time (RT) (min)
				Observed mass (M, Da)	Theoretical mass (M, Da)		Monosaccharide composition								Average AUC (area under the curve)			Relative abundance (RA)
Glycan #	Oligomannose identifier	m/z	Charge (Z)			Delta mass	Hex	HexNAc	dHex	NeuAc	Glycan type	Isoform	MS/MS*		AUC_Rep1	AUC_Rep2	AUC_Rep3	RA_Rep1	RA_Rep2	RA_Rep3	Average RA	Standard deviation		N-glycan type distribution
1		587.2	1	588.2	587.2	0.12007	1	2			Paucimannose	a	-	-	0	0	0	0	0	0	0	0		Paucimannose	0.018
2		733.2	1	734.2	733.2	0.12007	1	2	1		Paucimannose	a	-	-	0	0	0	0	0	0	0	0		Oligomannose	0.588356
3a		749.38	1	750.387	749.4	0.11007	2	2			Paucimannose	a	-	-	0	0	0	0	0	0	0	0		Oligomannose-related structure	0.0107347
3b		749.38	1	750.387	749.4	0.11007	2	2			Paucimannose	b	-	-	0	0	0	0	0	0	0	0		Complex/Hybrid	0.3829
4a		895.33	1	896.337	896.335	0.11007	2	2	1		Paucimannose	a	Yes	43.5333	4543842	26889910	12637229	0.00808086	0.00707324	0.00898637	0.00804682	0.00095702			0.999991
4b		895.33	1	896.337	896.3	0.11007	2	2	1		Paucimannose	b	-	-	0	0	0	0	0	0	0	0
5		911.44	1	912.447	911.3	0.11007	3	2			Paucimannose	a	-	-	0	0	0	0	0	0	0	0
6		1057.4	1	1058.41	1058.38	0.0322	3	2	1		Paucimannose	a	Yes	49.3	5507655	36810021	14804369	0.00979493	0.00968267	0.0105274	0.0100017	0.000458764		Oligomannose distribution*
7a	M4a	1073.44	1	1074.45	1074.37	0.0773	4	2			Oligomannose-related structure	a	-	-	0	0	0	0	0	0	0	0		M5	0.0301506
7b	M4b	1073.44	1	1074.45	1074.37	0.0773	4	2			Oligomannose-related structure	b	-	-	0	0	0	0	0	0	0	0		M6	0.0456581
7c	M4c	1073.44	1	1074.45	1074.37	0.0773	4	2			Oligomannose-related structure	c	-	-	0	0	0	0	0	0	0	0		M7	0.0492169
8a	M5a	1235.2	1	1236.51	1236.42	0.0845	5	2			Oligomannose	a	Yes	44.9	10084197	110030037	61278312	0.0179339	0.0289428	0.0435752	0.0301506	0.0128632		M8	0.115226
8b	M5b	1235.2	1	1236.51	1236.42	0.0845	5	2			Oligomannose	b	-	-	0	0	0	0	0	0	0	0		M9	0.348104
9b	M6a	698.3	2	1398.53	1398.48	0.059	6	2			Oligomannose	a	Yes	38.8333	17864207	97699715	111805130	0.0317701	0.0256994	0.0795049	0.0456581	0.0294689
9b	M6b	698.3	2	1398.53	1398.48	0.059	6	2			Oligomannose	b	-	-	0	0	0	0	0	0	0	0		*Note that all observed oligomannosidic N-glycan isomers were combined for this quantitative analysis.
10a	M7a	779.3	2	1560.61	1560.53	0.0862	7	2			Oligomannose	a	Yes	37.4	17330792	77014607	81294434	0.0308214	0.0202583	0.0578087	0.0362961	0.0193646
10b	M7b	779.3	2	1560.61	1560.53	0.0862	7	2			Oligomannose	b	Yes	38.9	6931727	24683837	28043444	0.0123275	0.00649294	0.0199418	0.0129207	0.00674401
11a	M8a	860.3	2	1722.69	1722.58	0.1134	8	2			Oligomannose	a	Yes	37.6667	69799980	456789670	142580043	0.124134	0.120156	0.101389	0.115226	0.0121473
11b	M8b	860.3	2	1722.69	1722.58	0.1134	8	2			Oligomannose	b	-	-	0	0	0	0	0	0	0	0
12	M9	941.3	2	1884.77	1884.63	0.1406	9	2			Oligomannose	a	Yes	38.0667	200937942	1167305791	534250007	0.357352	0.307053	0.379907	0.348104	0.0372968
13	M8+Glc	941.3	2	1884.77	1884.63	0.1406	9	2			Oligomannose-related structure	b	-	-	0	0	0	0	0	0	0	0
14	M9+Glc	1022.4	2	2046.81	2046.69	0.1278	10	2			Oligomannose-related structure	a	Yes	40.2	7358750	34211884	14228311	0.013087	0.00899924	0.0101178	0.0107347	0.00211252
15a		832.8	2	1667.61	1667.61	0.0013	3	5	1		Complex/Hybrid	a	Yes	42.9	986405	7387723	5758021	0.00175424	0.0019433	0.00409455	0.00259736	0.00130004
15b		832.8	2	1667.61	1667.61	0.0013	3	5	1		Complex/Hybrid	b	Yes	47.5333	812963	7350264	5744572	0.00144579	0.00193345	0.00408498	0.00248807	0.00140429
16a		864.3	2	1730.61	1730.6	0.017	5	3		1	Complex/Hybrid	a	Yes	40.0667	7150357	35210482	13263230	0.0127163	0.00926192	0.00943152	0.0104699	0.0019473
16b		864.3	2	1730.61	1730.6	0.017	5	3		1	Complex/Hybrid	b	Yes	48.3667	1723138	13091130	11114981	0.00306446	0.00344355	0.00790389	0.00480397	0.0026913
17		893.4	2	1788.81	1788.64	0.1751	5	4	1		Complex/Hybrid	a	Yes	48.2333	11200243	25787877	6501032	0.0199187	0.00678335	0.0046229	0.0104417	0.00827817
18a		937.4	2	1876.81	1876.66	0.1591	5	3	1	1	Complex/Hybrid	a	Yes	44.6667	22325241	216170999	43965561	0.0397037	0.0568626	0.031264	0.0426101	0.0130444
18b		937.4	2	1876.81	1876.66	0.1591	5	3	1	1	Complex/Hybrid	b	Yes	52.3	6130852	28274381	13889115	0.0109032	0.00743742	0.00987659	0.00940575	0.00178024
19a		945.4	2	1892.81	1892.65	0.1642	6	3		1	Complex/Hybrid	a	Yes	43.1333	24027511	143283208	48169124	0.042731	0.0376898	0.0342532	0.0382247	0.00426414
19b		945.4	2	1892.81	1892.65	0.1642	6	3		1	Complex/Hybrid	b	Yes	50.6	5139655	45861971	11234705	0.00914047	0.0120637	0.00798903	0.00973108	0.00210057
20a		957.9	2	1917.81	1917.68	0.1325	4	4	1	1	Complex/Hybrid	a	Yes	47.5667	6699098	61773402	21418485	0.0119138	0.0162491	0.0152307	0.0144646	0.00226695
20b		957.9	2	1917.81	1917.68	0.1325	4	4	1	1	Complex/Hybrid	b	Yes	54.9	381243	6710066	3449639	0.00067801	0.00176504	0.00245305	0.00163203	0.000894963
21a		965.9	2	1933.81	1933.68	0.1376	5	4		1	Complex/Hybrid	a	Yes	44.5667	14782711	36685560	18592320	0.0262899	0.00964993	0.0132211	0.016387	0.00876009
21b		965.9	2	1933.81	1933.68	0.1376	5	4		1	Complex/Hybrid	b	Yes	51.9333	3206577	15535034	4929719	0.00570264	0.0040864	0.00350554	0.00443153	0.00113849
22a		1018.4	2	2038.81	2038.71	0.1063	6	3	1	1	Complex/Hybrid	a	Yes	47.6	14985511	114974021	21465619	0.0266505	0.0302433	0.0152643	0.0240527	0.00782012
22b		1018.4	2	2038.81	2038.71	0.1063	6	3	1	1	Complex/Hybrid	b	Yes	54.35	2532638	27282051	0	0.00450409	0.00717639	0	0.00389349	0.00362695
23a		1038.9	2	2079.81	2079.73	0.0797	5	4	1	1	Complex/Hybrid	a	Yes	48.8333	30466394	338644780	42123344	0.0541821	0.0890786	0.029954	0.0577382	0.0297223
23b		1038.9	2	2079.81	2079.73	0.0797	5	4	1	1	Complex/Hybrid	b	Yes	55.9667	3812348	121650537	13080467	0.00677996	0.0319995	0.00930156	0.016027	0.0138899
24		1059.4	2	2120.81	2120.76	0.0531	4	5	1	1	Complex/Hybrid	a	Yes	49.15	4829448	2868447	0	0.00858879	0.000754529	0	0.00311444	0.00475591
25a		1111.4	2	2224.81	2224.77	0.0422	5	4		2	Complex/Hybrid	a	Yes	45.5	3416332	13948950	4338234	0.00607567	0.00366919	0.00308493	0.0042766	0.0015852
25b		1111.4	2	2224.81	2224.77	0.0422	5	4		2	Complex/Hybrid	b	Yes	52.4667	3694107	35800296	10124687	0.00656967	0.00941706	0.00719969	0.00772881	0.00149562
25c		1111.4	2	2224.81	2224.77	0.0422	5	4		2	Complex/Hybrid	c	Yes	58.4	2605610	4165517	3682975	0.00463387	0.00109572	0.00261897	0.00278285	0.00177476
26a		1184.5	2	2371.01	2370.83	0.1843	5	4	1	2	Complex/Hybrid	a	Yes	49.0667	12332093	121829161	26072518	0.0219316	0.0320465	0.0185402	0.0241728	0.00702649
26b		1184.5	2	2371.01	2370.83	0.1843	5	4	1	2	Complex/Hybrid	b	Yes	56.0333	23177184	194600380	49676014	0.0412188	0.0511885	0.0353248	0.0425774	0.00801867
26c		1184.5	2	2371.01	2370.83	0.1843	5	4	1	2	Complex/Hybrid	c	Yes	61.0667	3430153	56859436	14805469	0.00610025	0.0149566	0.0105282	0.0105283	0.00442815
27a		1221.5	2	2445.01	2444.87	0.1475	6	5	1	1	Complex/Hybrid	a	Yes	49.65	2032566	6127346	0	0.00361476	0.00161176	0	0.00174217	0.0018109
27b		1221.5	2	2445.01	2444.87	0.1475	6	5	1	1	Complex/Hybrid	b	Yes	53.25	1456610	10447752	0	0.00259046	0.00274822	0	0.00177956	0.00154316
27c		1221.5	2	2445.01	2444.87	0.1475	6	5	1	1	Complex/Hybrid	c	Yes	55.25	1392984	10538152	0	0.00247731	0.002772	0	0.00174977	0.00152249
28		1367.5	2	2737.01	2735.96	1.0521	6	5	1	2	Complex/Hybrid	a	Yes	57.1333	3866873	38865295	9814548	0.00687693	0.0102233	0.00697915	0.00802646	0.0019032
29a		1512.6	2	3027.21	3027.06	0.1567	6	5	1	3	Complex/Hybrid	a	Yes	58.4	430567	7831236	0	0.000765729	0.00205996	0	0.000941897	0.00104122
29b		1512.6	2	3027.21	3027.06	0.1567	6	5	1	3	Complex/Hybrid	b	Yes	61.5667	2910284	20649650	2130689	0.00517571	0.00543177	0.00151514	0.00404087	0.00219109
															562296788	3801640576	1406266347	1	1	1	1
																																				Rep 1	Rep 2	Rep 3	Average	SD
																																			M2F	0.452056	0.422134	0.460514	0.444901	0.0201654
																																			M3F	0.547944	0.577866	0.539486	0.555099	0.0201654

[truncated: 43 more sheets: 2Ai WCL, 2Bi MF, 2Bi WCL, 2Ci MF, 3i MF, 4i MF, 4i S, 4ii MF, 4ii S, 4iii MF, 4iii S, 4iv MF, 4iv S, 4v MF, 4v S, 4vi MF, 4vi S, 4vii MF, 4vii S, 5i MF …]
