# Supplementary material for: Trends in oligomannosylation and α1,2-mannosidase expression in human cancers
Source: Oncotarget. 2021 Oct 12;12(21):2188–205. doi: 10.18632/oncotarget.28064 (PMC8522845; doi:10.18632/oncotarget.28064)
Supplement: Supplementary file 3 [file oncotarget-12-2188-s003.xlsx]

## Sheet: 1Ai
Supplementary Data 3 - Quantitation of N-glycans in human cancer tissues (data plotted in Figure 3 and Supporting Figure S1)
1Ai. Chronic lymphocytic leukemia (CLL)_FF													*High quality MS/MS available from a minimum of one dataset
														Average LC retention time (RT) (min)	Tumour tissue								Tumour tissue
				Observed mass (M, Da)	Theoretical mass (M, Da)		Monosaccharide composition								Average AUC (area under the curve)								Relative abundance (RA)								Average RA_Stable	Standard deviation_Stable	Average RA_Inter-mediate	Standard deviation_Inter-mediate	Average RA_Progressive	Standard deviation_Progressive
Glycan #	Oligomannose identifier	m/z	Charge (Z)			Delta mass	Hex	HexNAc	dHex	NeuAc	Glycan type	Isoform	MS/MS*		AUC_Donor1 (Stable)	AUC_Donor2 (Intermediate)	AUC_Donor3 (Intermediate)	AUC_Donor4 (Intermediate)	AUC_Donor5 (Progressive)	AUC_Donor6 (Progressive)	AUC_Donor7 (Progressive)	AUC_Donor8 (Progressive)	RA_Donor1 (Stable)	RA_Donor2 (Intermediate)	RA_Donor3 (Intermediate)	RA_Donor4 (Intermediate)	RA_Donor5 (Progressive)	RA_Donor6 (Progressive)	RA_Donor7 (Progressive)	RA_Donor8 (Progressive)								N-glycan type distribution
1		587.2	1	588.2	587.2	0.12007	1	2			Paucimannose	a	-	-	0	0	0	0	0	0	0	0	0	0	0	0	0	0	0	0	0	0	0	0	0	0			Stable	Intermediate	Progressive
2		733.2	1	734.2	733.2	0.12007	1	2	1		Paucimannose	a	-	-	0	0	0	0	0	0	0	0	0	0	0	0	0	0	0	0	0	0	0	0	0	0		Paucimannose	0.0218	0.0208	0.0337
3a		749.38	1	750.387	749.4	0.11007	2	2			Paucimannose	a	-	-	0	0	0	0	0	0	0	0	0	0	0	0	0	0	0	0	0	0	0	0	0	0		Oligomannose	0.56709	0.722615	0.60793
3b		749.38	1	750.387	749.4	0.11007	2	2			Paucimannose	b	-	-	0	0	0	0	0	0	0	0	0	0	0	0	0	0	0	0	0	0	0	0	0	0		Oligomannose-related structure	0.0102	0.0115	0.0103
4a		895.33	1	896.337	896.335	0.11007	2	2	1		Paucimannose	a	Yes	43.8	14821	27163	9698	35434	18538	24048	16106	17991	0.0054239	0.00196451	0.00524788	0.011274	0.00696426	0.0151137	0.00772723	0.00844498	0.0054239	0	0.00616211	0.00472158	0.00956256	0.00374986		Complex/Hybrid	0.4009	0.2451	0.3481
4b		895.33	1	896.337	896.3	0.11007	2	2	1		Paucimannose	b	-	-	0	0	0	0	0	0	0	0	0	0	0	0	0	0	0	0	0	0	0	0	0	0			0.99999	1.00001	1.00003
5		911.44	1	912.447	911.3	0.11007	3	2			Paucimannose	a	Yes	42.4	17871	26769	7095	21421	16492	20061	25824	19041	0.00654008	0.00193602	0.00383932	0.00681547	0.00619563	0.012608	0.0123897	0.00893785	0.00654008	0	0.00419693	0.00245931	0.0100328	0.003061
6		1057.4	1	1058.41	1057.3	0.11007	3	2	1		Paucimannose	a	Yes	49.2	26844	119893	21634	34393	27514	23426	30956	35137	0.00982384	0.00867103	0.0117068	0.0109427	0.0103363	0.0147228	0.0148519	0.0164933	0.00982384	0	0.0104402	0.00157905	0.0141011	0.00263606		Oligomannose distribution*	Stable	Intermediate	Progressive
7a	M4a	1073.36	1	1074.37	1074.38	0.01553	4	2			Oligomannose-related structure	a	-	-	0	0	0	0	0	0	0	0	0	0	0	0	0	0	0	0	0	0	0	0	0	0		M5	0.0103069	0.0178225	0.0185544
7b	M4b	1073.36	1	1074.37	1074.38	0.01553	4	2			Oligomannose-related structure	b	-	-	0	0	0	0	0	0	0	0	0	0	0	0	0	0	0	0	0	0	0	0	0	0		M6	0.0588538	0.102062	0.0671569
7c	M4c	1073.36	1	1074.37	1074.38	0.01553	4	2			Oligomannose-related structure	c	-	-	0	0	0	0	0	0	0	0	0	0	0	0	0	0	0	0	0	0	0	0	0	0		M7	0.101956	0.136177	0.124166
8a	M5a	1235.6	1	1235.6	1236.42	0.158	5	2			Oligomannose	a	Yes	45.1	28164	412389	26225	29705	41318	40710	30120	39751	0.0103069	0.0298252	0.0141911	0.00945117	0.0155221	0.0255855	0.0144508	0.0186591	0.0103069	0	0.0178225	0.0106614	0.0185544	0.00501604		M8	0.174199	0.191005	0.21376
8b	M5b	1235.6	1	1235.6	1236.42	0.158	5	2			Oligomannose	b	-	-	0	0	0	0	0	0	0	0	0	0	0	0	0	0	0	0	0	0	0	0	0	0		M9	0.221774	0.275548	0.184293
9a	M6a	698.3	2	1397.6	1398.48	-0.0378	6	2			Oligomannose	a	Yes	39.2	160820	2539345	103005	209934	211536	85118	143349	142498	0.0588538	0.183653	0.0557391	0.0667942	0.0794688	0.0534952	0.068775	0.0668886	0.0588538	0	0.102062	0.0708757	0.0671569	0.0106601
9b	M6b	698.3	2	1397.6	1398.48	-0.0378	6	2			Oligomannose	b	-	-	0	0	0	0	0	0	0	0	0	0	0	0	0	0	0	0	0	0	0	0	0	0		*Note that all observed oligomannosidic N-glycan isomers were combined for this quantitative analysis.
10a	M7a	779.4	2	1559.8	1560.53	0.0862	7	2			Oligomannose	a	Yes	37.9	110721	1454964	72347	201686	118432	66447	86769	54594	0.0405195	0.105227	0.0391491	0.06417	0.0444919	0.0417608	0.0416294	0.0256265	0.0405195	0	0.0695155	0.0333619	0.0383772	0.00860227
10b	M7b	779.4	2	1559.8	1560.53	0.0334	7	2			Oligomannose	b	Yes	39.3	167878	965219	121981	201686	185439	128771	192243	213731	0.0614367	0.0698076	0.0660076	0.06417	0.0696648	0.0809303	0.092233	0.100325	0.0614367	0	0.0666617	0.00287516	0.0857884	0.013372
11a	M8a	860.3	2	1721.6	1722.58	-0.1557	8	2			Oligomannose	a	Yes	38	476005	2342171	362852	651457	567130	334013	401406	510183	0.174199	0.169393	0.19635	0.207273	0.213057	0.209921	0.192584	0.23948	0.174199	0	0.191005	0.0194973	0.21376	0.0193665
11b	M8b	860.3	2	1721.6	1722.58	-0.1557	8	2			Oligomannose	b	-	-	0	0	0	0	0	0	0	0	0	0	0	0	0	0	0	0	0	0	0	0	0	0
12	M9	941.4	2	1883.8	1884.63	0.147	9	2			Oligomannose	a	Yes	38.6	606006	4010487	514034	812255	592320	270541	349155	377302	0.221774	0.290051	0.278159	0.258433	0.22252	0.17003	0.167515	0.177106	0.221774	0	0.275548	0.0159696	0.184293	0.0258061
13	M8+Glc	941.4	2	1883.8	1884.63	0.147	9	2			Oligomannose-related structure	a	-	-	0	0	0	0	0	0	0	0	0	0	0	0	0	0	0	0	0	0	0	0	0	0
14	M9+Glc	1022.4	2	2045.7	2046.69	-0.258012	10	2			Oligomannose-related structure	a	Yes	40.5	27763	96122	28339	38345	37619	14972	14036	22813	0.0101602	0.00695184	0.0153351	0.0122001	0.0141325	0.00940964	0.0067341	0.0107084	0.0101602	0	0.0114957	0.00423579	0.0102462	0.00307418
15		731.273	2	1464.55	1464.56	-0.00558	3	4	1		Complex/Hybrid	a	Yes	44.3	19546	59546	43268	32126	39446	59177	49001	97723	0.00715306	0.00430655	0.0234136	0.0102215	0.0148189	0.0371917	0.0235094	0.0458712	0.00715306	0	0.0126472	0.00983178	0.0303478	0.0140246
16		783.278	2	1568.6	1568.6	0	4	3		1	Complex/Hybrid	a	Yes	43	25564	55776	20651	60694	37627	17041	30154	17664	0.00935542	0.00403389	0.0111749	0.0193109	0.0141355	0.01071	0.0144671	0.00829149	0.00935542	0	0.0115065	0.00775118	0.011901	0.00295237
17		799.783	2	1601.57	1601.58	-0.00668	6	3			Complex/Hybrid	a	Yes	41.7	15877	0	0	0	13590	5931	11653	13958	0.00581036	0	0	0	0.00510542	0.00372753	0.0055908	0.00655189	0.00581036	0	0	0	0.00524391	0.00117514
18		812.299	2	1626.6	1626.6	0	4	4	1		Complex/Hybrid	a	Yes	46	0	23581	0	10278	10022	0	0	10050	0	0.00170545	0	0.00327013	0.00376501	0	0	0.00471747	0	0	0.00165853	0.00165401	0.00212062	0.00249923
19		820.297	2	1642.6	1642.6	0	5	4			Complex/Hybrid	a	Yes	43	12489	0	11489	7315	0	10622	0	0	0.00457048	0	0.00621705	0.0023274	0	0.00667574	0	0	0.00457048	0	0.00284815	0.00315647	0.00166894	0.00338909
20		832.812	2	1667.6	1667.6	0	3	5	1		Complex/Hybrid	a	Yes	42.6	24439	56461	12633	31536	28206	23396	25361	23388	0.00894371	0.00408343	0.0068361	0.0100337	0.0105963	0.014704	0.0121675	0.0109783	0.00894371	0	0.00698442	0.00303171	0.0121115	0.00192024
21		856.307	2	1714.63	1714.63	0.00562	4	3	1	1	Complex/Hybrid	a	Yes	47.8	58912	113611	38097	101821	66191	31244	44158	42935	0.0215595	0.00821669	0.0206154	0.0323961	0.0248663	0.0196363	0.0211858	0.0201537	0.0215595	0	0.0204094	0.012267	0.0214605	0.00232898
22		864.305	2	1730.61	1730.62	-0.00928	5	3		1	Complex/Hybrid	a	Yes	41.6	90772	92542	41316	55731	50979	41029	62476	40603	0.033219	0.00669292	0.0223573	0.0177318	0.0191515	0.025786	0.0299743	0.0190591	0.033219	0	0.015594	0.00811743	0.0234927	0.00541756
23		893.326	2	1788.6	1788.6	0	5	4	1		Complex/Hybrid	a	Yes	47.8	44236	24573	0	0	16091	15819	18086	15410	0.0161886	0.00177719	0	0	0.00604498	0.00994197	0.00867718	0.00723346	0.0161886	0	0.000592398	0.00102808	0.0079744	0.00174016
24		945.331	2	1892.67	1892.68	0.00208	6	3		1	Complex/Hybrid	a	Yes	44.5	127223	231616	50568	85250	52699	53305	63488	25142	0.0465586	0.0167512	0.0273639	0.0271238	0.0197977	0.0335013	0.0304598	0.0118017	0.0465586	0	0.0237463	0.00616997	0.0238901	0.0101316
25		957.847	2	1917.8	1917.6	0.2	4	4	1	1	Complex/Hybrid	a	Yes	49.1	0	23559	0	0	0	0	0	12640	0	0.00170386	0	0	0	0	0	0.00593322	0	0	0.000567953	0.00098566	0.00148331	0.00299188
26		965.844	2	1917.8	1917.6	0.1	5	4		1	Complex/Hybrid	a	Yes	45.1	81750	96154	37626	18770	49598	50257	54882	42282	0.0299173	0.00695415	0.0203606	0.00597201	0.0186327	0.0315856	0.0263309	0.0198472	0.0299173	0	0.0110956	0.00807546	0.0240991	0.00617452
27		1018.36	2	2039	2038.8	0.2	6	3	1	1	Complex/Hybrid	a	Yes	48.9	10665	16169	6181	13076	10234	0	0	0	0.00390297	0.00116939	0.00334473	0.00416036	0.00384466	0	0	0	0.00390297	0	0.00289149	0.00156694	0.000961164	0.00193581
28a		1038.87	2	2079.8	2079.8	0	5	4	1	1	Complex/Hybrid	a	Yes	49.2	53749	81484	27437	28515	41165	34222	37796	38674	0.01967	0.00589317	0.014847	0.00907255	0.0154647	0.0215079	0.0181335	0.0181536	0.01967	0	0.00993757	0.00456665	0.0183149	0.00256881
28b		1038.87	2	2079.8	2079.8	0	5	4	1	1	Complex/Hybrid	b	Yes	50	159328	222439	71462	107636	96950	82180	110335	108090	0.0583078	0.0160875	0.0386702	0.0342463	0.0364217	0.0516487	0.0529358	0.0507375	0.0583078	0	0.029668	0.0121013	0.0479359	0.00787213
29		1075.89	2	2153.8	2153.8	0	6	5	1		Complex/Hybrid	a	Yes	49.3	0	18193	0	24392	19284	0	0	0	0	0.00131577	0	0.00776075	0.00724451	0	0	0	0	0	0.00302551	0.00420319	0.00181113	0.00364766
30a		1111.39	2	2224.91	2224.79	0.12207	5	4		2	Complex/Hybrid	a	Yes	47.8	126937	192409	66580	88574	74972	49765	109551	44475	0.0464539	0.0139156	0.0360285	0.0281814	0.0281651	0.0312764	0.0525596	0.0208766	0.0464539	0	0.0260418	0.0113116	0.0332194	0.0137035
30b		1111.39	2	2224.91	2224.79	0.12207	5	4		2	Complex/Hybrid	b	Yes	55.1	28777	49800	18586	21566	14325	10166	14240	9968	0.0105312	0.00360169	0.0100574	0.0068616	0.00538154	0.00638915	0.00683197	0.00467898	0.0105312	0	0.00684025	0.00325119	0.00582041	0.000989884
31		1140.41	2	2282.8	2282.8	0	5	5	1	1	Complex/Hybrid	a	Yes	43.2	0	0	6055	0	37671	0	0	11893	0	0	0.00327654	0	0.014152	0	0	0.00558258	0	0	0.00109218	0.00190169	0.00493366	0.00673251
32		1148.41	2	2298.8	2298.8	0	6	5		1	Complex/Hybrid	a	Yes	47.3	33136	48851	10008	46394	34901	11277	31433	5419	0.0121265	0.00353305	0.00541563	0.0147611	0.0131114	0.0070874	0.0150807	0.00254368	0.0121265	0	0.00790325	0.00610072	0.00945581	0.0057612
33		1184.42	2	2370.85	2370.86	-0.00198	5	4	1	2	Complex/Hybrid	a	Yes	51.5	161868	400190	89466	162755	93060	84689	118471	100481	0.0592373	0.028943	0.0484128	0.0517834	0.0349603	0.0532256	0.0568392	0.0471658	0.0592373	0	0.0430464	0.0125626	0.0480477	0.00975448
34		1221.44	2	2445	2444.8	0.2	6	5	1	1	Complex/Hybrid	a	Yes	51	20374	25376	29351	0	35407	0	13269	7761	0.00745608	0.00183527	0.0158827	0	0.0133015	0	0.00636611	0.00364302	0.00745608	0	0.00590599	0.00873595	0.00582766	0.00566273
35		1285.96	2	2573.2	2573.8	-0.6	5	5	1	2	Complex/Hybrid	a	Yes	45	0	0	0	10252	23120	2907	0	28780	0	0	0	0.00326185	0.0086856	0.001827	0	0.0135093	0	0	0.00108728	0.00190471	0.00600549	0.00629399
															2732535	13826852	1847984	3142997	2661876	1591134	2084318	2130377	1	1	1	1	1	1	1	1	1		1		1

## Sheet: 2Ai
2Ai. Basal cell carcinoma (BCC)_FF													*High quality MS/MS available from a minimum of one dataset
														Average LC retention time (RT) (min)	Non-tumour tissue														Non-tumour tissue																Tumour tissue
				Observed mass (M, Da)	Theoretical mass (M, Da)		Monosaccharide composition								Average AUC (area under the curve)														Relative abundance (RA)														Average RA_Non-tumour	Standard deviation_Non-tumour	Average AUC (area under the curve)
Glycan #	Oligomannose identifier	m/z	Charge (Z)			Delta mass	Hex	HexNAc	dHex	NeuAc	Glycan type	Isoform	MS/MS*		AUC_Donor1	AUC_Donor2	AUC_Donor3	AUC_Donor4	AUC_Donor5	AUC_Donor6	AUC_Donor7	AUC_Donor8	AUC_Donor9	AUC_Donor10	AUC_Donor11	AUC_Donor12	AUC_Donor13	AUC_Donor14	RA_Donor1	RA_Donor2	RA_Donor3	RA_Donor4	RA_Donor5	RA_Donor6	RA_Donor7	RA_Donor8	RA_Donor9	RA_Donor10	RA_Donor11	RA_Donor12	RA_Donor13	RA_Donor14			AUC_Donor1	AUC_Donor2	AUC_Donor3	AUC_Donor4	AUC_Donor5
1		587.2	1	588.2	587.2	0.12007	1	2			Paucimannose	a	-	-	0	0	0	0	0	0	0	0	0	0	0	0	0	0	0	0	0	0	0	0	0	0	0	0	0	0	0	0	0	0	0	0	0	0	0
2		733.2	1	734.2	733.2	0.12007	1	2	1		Paucimannose	a	-	-	0	0	0	0	0	0	0	0	0	0	0	0	0	0	0	0	0	0	0	0	0	0	0	0	0	0	0	0	0	0	0	0	0	0	0
3a		749.38	1	750.387	749.4	0.11007	2	2			Paucimannose	a	Yes	19.95	2.12352e+06	4.71412e+06	3.86375e+06	1.384e+06	1.14959e+06	2.67867e+06	5.26007e+06	2.77394e+06	4.84615e+06	6322764	1.5882e+06	12700650	6054682	3284553	0.00138257	0.000808208	0.000723216	0.00124788	0.00104733	0.00235015	0.00167809	0.000771617	0.00125848	0.00136791	0.0012201	0.00201858	0.00216382	0.00237429	0.00145802	0.00057195	2.69143e+06	2.26528e+06	1.12562e+07	3.98635e+06	2.1155e+06
3b		749.38	1	750.387	749.4	0.11007	2	2			Paucimannose	b	-	-	0	0	0	0	0	0	0	0	0	0	0	0	0	0	0	0	0	0	0	0	0	0	0	0	0	0	0	0	0	0	0	0	0	0	0
4a		895.33	1	896.337	896.335	0.11007	2	2	1		Paucimannose	a	Yes	28.35	7.33455e+06	1.46542e+07	1.31869e+07	5.25128e+06	3.92938e+06	5.17608e+06	1.48223e+07	10802560	18283093	33963172	18300914	36130604	29480133	15852892	0.00477533	0.00251238	0.00246832	0.00473482	0.00357986	0.00454127	0.00472866	0.00300491	0.00474787	0.00734781	0.0140593	0.00574243	0.0105356	0.0114595	0.006017	0.00356355	1.58661e+07	6.94245e+06	6.46081e+07	15309862	8.27459e+06
4b		895.33	1	896.337	896.3	0.11007	2	2	1		Paucimannose	b	-	-	0	0	0	0	0	0	0	0	0	0	0	0	0	0	0	0	0	0	0	0	0	0	0	0	0	0	0	0	0	0	0	0	0	0	0
5		911.44	1	912.447	911.3	0.11007	3	2			Paucimannose	a	Yes	18.55	582087	1.41186e+06	1.02926e+06	431593	474798	661879	1.10828e+06	1.11143e+06	1.40212e+06	2309433	953658	2.52936e+06	1264813	808037	0.000378981	0.000242056	0.000192656	0.000389146	0.000432564	0.000580704	0.000353567	0.000309161	0.00036411	0.000499638	0.000732627	0.000402005	0.000452018	0.000584102	0.000422381	0.000142523	683559	649191	1.94488e+06	1.05463e+06	557058
6		1057.4	1	1058.41	1057.3	0.11007	3	2	1		Paucimannose	a	Yes	22.03	2.03405e+06	4.50932e+06	4.86797e+06	1.31378e+06	1.25014e+06	1.2154e+06	2.93654e+06	3.64109e+06	828507	2.3268e+06	755106	4.59196e+06	2.81694e+06	1.00306e+06	0.00132432	0.000773097	0.000911187	0.00118457	0.00113894	0.00106634	0.000936826	0.00101283	0.000215152	0.000503395	0.000580094	0.000729826	0.00100672	0.000725075	0.000864883	0.000298514	3.83509e+06	2.32103e+06	12693826	2.58875e+06	1.5398e+06
7a	M4a	1073.36	1	1074.37	1074.38	0.01553	4	2			Oligomannose-related structure	a	Yes	22.3	829939	2.01231e+06	1.76658e+06	482010	484699	751361	1.4627e+06	1.23573e+06	4.88829e+06	6.31173e+06	2.91459e+06	7677994	5.08203e+06	3.52648e+06	0.000540351	0.000344999	0.000330669	0.000434604	0.000441584	0.000659211	0.000466636	0.000343738	0.00126942	0.00136552	0.00223907	0.00122031	0.00181621	0.00254917	0.00100154	0.000754842	1.00051e+06	898386	5.07374e+06	1.49267e+06	882290
7b	M4b	1073.36	1	1074.37	1074.38	0.01553	4	2			Oligomannose-related structure	b	Yes	24.3	1.78922e+06	4.74315e+06	3.71555e+06	967839	965068	1.65972e+06	3.3681e+06	2.35938e+06	4.70715e+06	6.52482e+06	2.98014e+06	9220935	6.10904e+06	3.6321e+06	0.00116492	0.000813185	0.000695476	0.000872653	0.000879224	0.00145617	0.0010745	0.000656298	0.00122238	0.00141162	0.00228943	0.00146553	0.00218325	0.00262552	0.00134358	0.000620504	2.00821e+06	1.8056e+06	9.16461e+06	3.00362e+06	1.47737e+06
7c	M4c	1073.36	1	1074.37	1074.38	0.01553	4	2			Oligomannose-related structure	c	-	-	0	0	0	0	0	0	0	0	0	0	0	0	0	0	0	0	0	0	0	0	0	0	0	0	0	0	0	0	0	0	0	0	0	0	0
8a	M5a	1235.48	1	1236.49	1236.44	0.05167	5	2			Oligomannose	a	Yes	17	1.52356e+07	4.31474e+07	3.77037e+07	7.77814e+06	8.40655e+06	1.21069e+07	2.38423e+07	24977780	40282926	74196920	28744200	79350600	38478964	26481330	0.00991953	0.00739737	0.00705739	0.00701316	0.00765877	0.0106221	0.00760627	0.00694797	0.0104609	0.0160522	0.0220821	0.0126116	0.0137516	0.0191424	0.0113088	0.00487213	2.22086e+07	1.76827e+07	104579032	2.80118e+07	1.26716e+07
8b	M5b	1235.48	1	1236.49	1236.44	0.05167	5	2			Oligomannose	b	Yes	29	507298	882605	773035	344337	355988	493234	1.24926e+06	520824	1.26473e+06	1.62527e+06	982046	3.28887e+06	1.90919e+06	1.30073e+06	0.000330288	0.000151318	0.000144697	0.000310472	0.000324322	0.000432742	0.000398544	0.000144876	0.000328432	0.000351621	0.000754435	0.000522718	0.000682307	0.000940252	0.000415501	0.000236666	763031	473970	2.61939e+06	971637	463678
9a	M6a	698.27	2	1398.55	1398.49	0.05887	6	2			Oligomannose	a	Yes	18.1	2.04402e+07	4.22182e+07	4.08659e+07	9.84984e+06	1.00081e+07	1.87048e+07	3.33543e+07	2.92066e+07	4.17919e+07	5.80854e+07	2.44114e+07	98954275	4.67541e+07	2.62205e+07	0.0133081	0.00723807	0.00764928	0.00888112	0.00911787	0.0164108	0.0106408	0.00812429	0.0108528	0.0125666	0.0187535	0.0157273	0.0167089	0.0189539	0.0124952	0.00416867	4.10103e+07	1.92478e+07	112463453	4.82345e+07	1.84988e+07
9b	M6b	698.27	2	1398.55	1398.49	0.05887	6	2			Oligomannose	b	Yes	22.1	757066	1.36778e+06	1374761	484089	413806	281914	1.05663e+06	1.01863e+06	406062	216568	117700	740504	230721	77168.2	0.000492906	0.000234498	0.000257328	0.000436479	0.000376997	0.000247339	0.00033709	0.000283348	0.000105449	4.68537e-05	9.04207e-05	0.000117692	8.24548e-05	5.57823e-05	0.000226046	0.00014723	1.11289e+06	830515	3.05099e+06	1.42437e+06	636413
10a	M7a	779.3	2	1560.61	1560.54	0.06607	7	2			Oligomannose	a	Yes	20.8	9952642	1.95714e+07	18301168	4.85372e+06	4.86884e+06	8.92038e+06	1.65554e+07	1.16686e+07	1.72774e+07	23323386	11361609	42011008	1.8384e+07	7.1758e+06	0.0064799	0.00335541	0.00342562	0.00437636	0.00443575	0.00782635	0.00528155	0.0032458	0.00448671	0.00504593	0.00872831	0.00667704	0.00657007	0.00518714	0.00536585	0.00168318	1.95243e+07	9.55533e+06	7.54298e+07	2.96274e+07	9.79436e+06
10b	M7b	779.3	2	1560.61	1560.54	0.06607	7	2			Oligomannose	b	Yes	22	4.33669e+06	7.87577e+06	7.12843e+06	1.80403e+06	2.1421e+06	3.79697e+06	6.68634e+06	5.00612e+06	8.29252e+06	11930254	4.46775e+06	22390286	11122170	5.01295e+06	0.0028235	0.00135026	0.0013343	0.0016266	0.00195155	0.0033313	0.0021331	0.00139253	0.00215345	0.00258107	0.00343225	0.00355861	0.00397483	0.00362369	0.00251907	0.000938506	8.13372e+06	3.97274e+06	3.56148e+07	1.26582e+07	3.64815e+06
11a	M8a	860.33	2	1722.67	1722.59	0.07327	8	2			Oligomannose	a	Yes	20.85	1.24009e+07	2.39279e+07	22792302	6567357	6.57458e+06	1.03721e+07	22342446	1.63728e+07	33050719	42321268	17758968	89424736	33556686	13713170	0.00807391	0.0041023	0.00426627	0.00592146	0.00598976	0.00909999	0.00712776	0.00455437	0.00858282	0.00915606	0.0136429	0.0142128	0.0119925	0.00991278	0.00833112	0.00329946	3.28323e+07	1.17152e+07	1.07017e+08	48790940	13096553
11b	M8b	860.33	2	1722.67	1722.59	0.07327	8	2			Oligomannose	b	Yes	22.65	2.37439e+06	2.6564e+06	3.06394e+06	787503	939675	1.07921e+06	2.39857e+06	1.51393e+06	2.65482e+06	3.13888e+06	1.63589e+06	8613623	3.28261e+06	1.3552e+06	0.0015459	0.000455425	0.000573509	0.000710053	0.000856089	0.000946852	0.000765199	0.000421125	0.000689419	0.000679087	0.00125674	0.00136901	0.00117314	0.000979627	0.000887226	0.000342857	2.94642e+06	1.38723e+06	7.20665e+06	3.90354e+06	2.06107e+06
12	M9	941.31	2	1884.63	1884.65	0.01953	9	2			Oligomannose	a	Yes	21.4	1.056e+07	1.89749e+07	1.67741e+07	3.94423e+06	3828338	6.9997e+06	1.83614e+07	1.23803e+07	32424517	34236436	16642154	79492592	29974663	11362683	0.00687532	0.00325314	0.00313978	0.00355632	0.0034878	0.00614123	0.00585772	0.00344378	0.0084202	0.00740693	0.012785	0.0126342	0.0107123	0.00821369	0.00685196	0.00339886	2.57397e+07	7.87915e+06	4.7048e+07	2.87966e+07	8.99093e+06
13	M8+Glc	941.31	2	1884.63	1884.65	0.01953	9	2			Oligomannose-related structure	a	Yes	22.85	1.24646e+06	1.76419e+06	1810998	677663	590335	356658	2.30236e+06	1.55774e+06	2.12113e+06	3.0717e+06	1.28384e+06	7302742	3.2852e+06	618226	0.000811536	0.000302461	0.000338983	0.000611016	0.000537824	0.000312916	0.000734506	0.00043331	0.000550827	0.000664551	0.000986281	0.00116066	0.00117406	0.000446895	0.000647559	0.000294194	2870521	725243	6583715	3.88802e+06	1.24944e+06
14	M9+Glc	1022.3	2	2046.61	2046.7	0.09233	10	2			Oligomannose-related structure	a	Yes	23.1	1.30887e+06	2.09556e+06	1.59568e+06	650194	712464	861738	2.49479e+06	1.53149e+06	2.67737e+06	4450989	1.66803e+06	8832761	2.04782e+06	964354	0.00085217	0.000359271	0.00029868	0.000586248	0.000649089	0.000756051	0.000795897	0.00042601	0.000695276	0.000962956	0.00128143	0.00140384	0.000731848	0.000697098	0.000749704	0.00031284	3.17722e+06	969633	4.6098e+06	3.82874e+06	1.10739e+06
15a		702.27	2	1406.55	1406.5	0.04247	3	3		1	Complex/Hybrid	a	Yes	24.55	1.86532e+06	4979136	4.88309e+06	755674	1.77791e+06	1.34703e+06	3.83044e+06	3.05e+06	2.92887e+06	3.89097e+06	829826	3.96981e+06	6276985	4345777	0.00121446	0.000853644	0.000914018	0.000681354	0.00161976	0.00118183	0.001222	0.000848407	0.000760587	0.000841797	0.000637495	0.000630943	0.00224326	0.00314141	0.00119935	0.000712023	924787	2.07091e+06	6.60987e+06	1.39943e+06	954445
15b		702.27	2	1406.55	1406.5	0.04247	3	3		1	Complex/Hybrid	b	Yes	21.4	1.40248e+06	3.72011e+06	3.77774e+06	427923	1.27359e+06	1.12579e+06	3.12693e+06	2.65388e+06	1.97337e+06	2535607	1.11756e+06	3.32834e+06	4.99722e+06	2.50916e+06	0.000913115	0.000637791	0.000707117	0.000385837	0.0011603	0.000987715	0.000997565	0.00073822	0.000512457	0.00054857	0.00085854	0.000528992	0.0017859	0.00181378	0.000898279	0.000439797	848884	1.70871e+06	5.70428e+06	1.30584e+06	972561
16		731.28	2	1464.57	1464.55	0.02057	3	4	1		Complex/Hybrid	a	Yes	28.2	28384077	9.93225e+07	1.09949e+08	20111563	1.75648e+07	17708205	3.98845e+07	139685736	12781777	33102128	4.43963e+06	64486832	62053024	13512120	0.0184801	0.0170283	0.0205803	0.0181336	0.0160024	0.0155364	0.0127241	0.0388558	0.00331925	0.00716153	0.00341065	0.0102492	0.0221765	0.00976745	0.0152447	0.00905354	2.39808e+07	31245244	8.23445e+07	84281176	16049765
17a		739.3	2	1480.61	1480.54	0.06567	4	4			Complex/Hybrid	a	Yes	23.8	1.93453e+06	3.72943e+06	3323926	1.3463e+06	1.16144e+06	3.05712e+06	4.02923e+06	7.67459e+06	2.65715e+06	3.49415e+06	1.56376e+06	7.42469e+06	10741793	3.6347e+06	0.00125952	0.000639389	0.000622173	0.00121389	0.00105813	0.00268219	0.00128542	0.00213481	0.000690026	0.000755947	0.00120132	0.00118005	0.00383889	0.0026274	0.00151351	0.000954057	1.26708e+06	1.78712e+06	5.00099e+06	2.12715e+06	1.20252e+06
17b		739.3	2	1480.61	1480.54	0.06567	4	4			Complex/Hybrid	b	Yes	24.65	1.26024e+06	2.49572e+06	2.27012e+06	1.1718e+06	917114	1.56975e+06	2.31557e+06	4.75426e+06	2.30585e+06	2.62979e+06	1.71359e+06	7945416	7333923	2858050	0.000820512	0.000427877	0.000424922	0.00105655	0.000835535	0.00137723	0.000738721	0.00132248	0.000598796	0.000568946	0.00131642	0.00126281	0.00262099	0.00206599	0.0011027	0.000630465	1.02809e+06	1.35049e+06	4.52671e+06	1.67122e+06	1.07286e+06
18a		783.3	2	1568.61	1568.56	0.04967	4	3		1	Complex/Hybrid	a	Yes	31.5	2.94006e+06	9.49259e+06	9.95557e+06	2.05103e+06	3.03519e+06	3.40922e+06	7.74869e+06	7.37613e+06	3.47013e+06	5926579	3.17313e+06	14484851	2.10184e+07	7.2146e+06	0.0019142	0.00162745	0.00186349	0.00184932	0.00276521	0.0029911	0.00247201	0.00205179	0.000901146	0.00128219	0.00243769	0.00230216	0.00751155	0.00521518	0.00265603	0.00172483	2.37697e+06	4.74311e+06	1.46517e+07	2.68926e+06	2.44654e+06
18b		783.3	2	1568.61	1568.56	0.04967	4	3		1	Complex/Hybrid	b	Yes	32.5	16505768	2.7574e+07	2.69509e+07	8874032	7.57509e+06	8.15029e+06	1.36205e+07	1.33127e+07	20205321	21165380	1.23861e+07	20858814	1.58701e+07	16322620	0.0107465	0.00472741	0.00504466	0.00800128	0.00690127	0.0071507	0.00434526	0.00370315	0.00524704	0.00457905	0.00951536	0.00331521	0.00567163	0.0117991	0.00648197	0.00265812	1.92086e+07	1.47981e+07	2.12423e+07	1.59917e+07	1.09183e+07
18c		783.31	2	1568.63	1568.56	0.06967	4	3		1	Complex/Hybrid	c	Yes	24	7.86735e+06	1.50578e+07	14826943	2.79823e+06	4.52555e+06	4.76172e+06	11450523	1.11647e+07	9884035	22649340	7.50738e+06	24158384	28476048	11269425	0.00512222	0.00258157	0.00277531	0.00252303	0.004123	0.00417773	0.00365299	0.00310565	0.00256675	0.0049001	0.00576738	0.00383962	0.0101768	0.00814628	0.00453274	0.00224129	5.73763e+06	6.32611e+06	31261974	5.42593e+06	4.35018e+06
19		791.82	2	1585.65	1585.57	0.07437	5	3	1		Complex/Hybrid	a	Yes	27.35	1.78535e+06	4.09837e+06	4110315	1.11075e+06	1.31761e+06	1.62676e+06	2.65992e+06	2.89198e+06	2.11988e+06	3.35501e+06	1.62228e+06	5848169	3.12078e+06	1.87988e+06	0.00116239	0.000702642	0.000769369	0.00100151	0.00120041	0.00142725	0.000848577	0.000804452	0.000550503	0.000725845	0.00124628	0.000929481	0.0011153	0.0013589	0.00098878	0.00026819	2.8613e+06	2.28322e+06	4.89364e+06	4.32409e+06	1.72461e+06
20		799.8	2	1601.61	1601.57	0.03947	6	3			Complex/Hybrid	a	Yes	24.9	8.20039e+06	2.41662e+07	2.178e+07	5642689	5.8457e+06	9.14608e+06	1.12058e+07	1.66995e+07	18112294	25806332	16181896	36039876	21220152	12276292	0.00533905	0.00414315	0.00407677	0.00508773	0.00532572	0.00802437	0.00357492	0.00464523	0.00470351	0.00558311	0.0124314	0.00572801	0.00758364	0.00887411	0.00608005	0.00239639	1.30225e+07	1.06676e+07	2.34186e+07	1.44114e+07	8.19066e+06
21a		812.33	2	1626.67	1626.6	0.06777	4	4	1		Complex/Hybrid	a	Yes	28.8	18463811	80211940	86818584	1.84081e+07	1.12181e+07	1.36671e+07	4.4111e+07	6.86223e+07	16155111	23313630	4528089	49065132	49127118	19033176	0.0120213	0.0137519	0.0162507	0.0165977	0.0102203	0.0119909	0.0140724	0.0190884	0.00419526	0.00504382	0.0034786	0.00779819	0.017557	0.0137584	0.0118446	0.00506262	1.51851e+07	2.65104e+07	72851312	4.54154e+07	1.04776e+07
21b		812.33	2	1626.67	1626.6	0.06777	4	4	1		Complex/Hybrid	b	Yes	29.4	1.44252e+07	53171912	57373492	1.25781e+07	9.79576e+06	9.20447e+06	23528408	3.51311e+07	12069713	20829256	5495335	48695912	33380731	13874174	0.00939184	0.00911601	0.0107392	0.0113411	0.00892441	0.0080756	0.00750611	0.00977229	0.00313434	0.00450634	0.00422167	0.00773951	0.0119296	0.0100292	0.00831622	0.00269582	1.20412e+07	17107423	4.24327e+07	28815700	8.29672e+06
22		820.32	2	1642.65	1642.59	0.05287	5	4			Complex/Hybrid	a	Yes	26.85	1.13312e+07	20194062	1.92718e+07	7.7859e+06	6444201	1.09935e+07	1.14264e+07	1.51747e+07	23202838	27759328	21556839	59344028	55545292	23024798	0.00737743	0.00346215	0.0036073	0.00702016	0.00587098	0.00964521	0.00364529	0.00422108	0.00602546	0.00600563	0.0165606	0.00943187	0.0198507	0.0166438	0.00852626	0.0053795	1.57972e+07	1.07531e+07	3.4391e+07	12846018	8.51452e+06
23		832.83	2	1667.67	1667.63	0.04117	3	5	1		Complex/Hybrid	a	Yes	19.85	2.57532e+06	7.63276e+06	7.23245e+06	2.55376e+06	2.25353e+06	2.09606e+06	5.30778e+06	16847027	3.56027e+06	6.72602e+06	986284	11970263	10137544	1.84507e+06	0.00167672	0.00130859	0.00135377	0.0023026	0.00205307	0.00183899	0.00169331	0.00468627	0.000924553	0.00145515	0.000757691	0.0019025	0.00362295	0.00133374	0.00192214	0.00105356	2.37233e+06	2.99405e+06	5.47622e+06	7952553	1.98238e+06
24		840.8	2	1683.61	1683.62	0.01373	4	5			Complex/Hybrid	a	Yes	16.55	781153	2.18582e+06	1.85353e+06	625161	829570	1.32772e+06	1.80089e+06	4.39098e+06	1.89092e+06	2.98643e+06	512598	5.43236e+06	3.94143e+06	586297	0.000508588	0.000374746	0.000346945	0.000563677	0.000755778	0.00116488	0.000574526	0.00122142	0.000491046	0.000646104	0.000393792	0.000863395	0.00140859	0.000423814	0.000695522	0.000343918	1.28702e+06	978214	3.52443e+06	1.42376e+06	695550
25a		856.33	2	1714.67	1714.62	0.05177	4	3	1	1	Complex/Hybrid	a	Yes	30.75	12847678	19354712	2.11174e+07	6.00524e+06	6.16336e+06	5.92202e+06	1.78457e+07	1.4282e+07	20708283	30829588	1.16511e+07	43682320	21195060	12630500	0.00836478	0.00331825	0.00395276	0.00541463	0.00561511	0.00519572	0.0056932	0.00397277	0.00537766	0.00666987	0.0089507	0.00694267	0.00757468	0.00913016	0.00615521	0.00185406	1.36783e+07	8.26808e+06	65991528	11143589	7512099
25b		856.33	2	1714.67	1714.62	0.05177	4	3	1	1	Complex/Hybrid	b	Yes	38.95	1.38771e+07	2.35812e+07	2.50236e+07	6.2611e+06	7629363	6.93264e+06	1.7739e+07	1.43872e+07	14557870	21041144	1.21907e+07	30284890	25821521	25826490	0.00903498	0.00404287	0.00468392	0.00564533	0.00695072	0.0060824	0.00565916	0.00400203	0.00378048	0.00455218	0.00936523	0.00481334	0.00922808	0.0186691	0.00689356	0.00391665	1.88717e+07	1.21941e+07	24447374	1.74001e+07	1.09537e+07
25c		856.33	2	1714.67	1714.62	0.05177	4	3	1	1	Complex/Hybrid	c	Yes	47.95	1.00619e+07	18279338	1.60973e+07	4.13263e+06	5.58574e+06	5.34502e+06	14997326	1.10259e+07	15533854	14363835	8.90303e+06	35691080	1.94099e+07	25001200	0.00655103	0.00313389	0.0030131	0.00372619	0.00508888	0.00468949	0.0047845	0.00306704	0.00403393	0.00310756	0.00683956	0.00567258	0.00693668	0.0180725	0.00562264	0.00385218	7.17183e+06	8.20732e+06	1.21847e+07	9129414	7.29644e+06
26a		864.35	2	1730.71	1730.61	0.09687	5	3		1	Complex/Hybrid	a	Yes	25.85	3.03424e+06	9937713	8902223	1817164	2.10072e+06	2996766	5757975	6.47421e+06	5.29197e+06	17795736	2.4302e+06	9872499	8.55146e+06	2609040	0.00197551	0.00170376	0.00166632	0.00163845	0.00191386	0.00262923	0.00183693	0.00180091	0.00137425	0.00385004	0.00186695	0.00156909	0.00305611	0.00188599	0.00205481	0.000673905	3.66577e+06	3.28695e+06	1.90448e+07	3.46498e+06	2.47294e+06
26b		864.35	2	1730.71	1730.61	0.09687	5	3		1	Complex/Hybrid	b	Yes	35.3	13010712	4.32348e+07	3.76917e+07	1.25072e+07	1.27851e+07	1.14463e+07	1.95013e+07	2.61159e+07	45620004	42971360	22873561	39747392	22062931	16062559	0.00847093	0.00741236	0.00705514	0.0112771	0.0116479	0.0100425	0.00622136	0.00726455	0.0118469	0.0092967	0.0175721	0.00631727	0.00788483	0.0116111	0.00956576	0.00307658	1.91074e+07	17695454	2.89756e+07	3.02617e+07	1.77212e+07
27a		884.8	2	1771.61	1771.64	0.02973	4	4		1	Complex/Hybrid	a	Yes	24	3.18149e+06	8.66829e+06	8.85428e+06	1.01433e+06	2.31526e+06	2.13504e+06	5.94197e+06	7.57531e+06	2.93559e+06	3.62303e+06	1.69229e+06	6.62458e+06	1.30138e+07	7.10111e+06	0.00207138	0.00148613	0.00165734	0.000914575	0.00210931	0.00187319	0.00189563	0.0021072	0.000762332	0.000783829	0.00130007	0.00105288	0.00465085	0.00513315	0.00198556	0.00132589	1.71404e+06	3.27189e+06	1.11925e+07	1.81239e+06	1.87873e+06
27b		884.8	2	1771.61	1771.64	0.02973	4	4		1	Complex/Hybrid	b	Yes	25.2	7593194	1.99126e+07	2.00121e+07	2.72913e+06	4.29561e+06	5.47607e+06	1.36002e+07	1.61307e+07	7.97254e+06	10918433	4.0561e+06	16171063	25961213	10444474	0.00494373	0.0034139	0.00374588	0.00246072	0.00391351	0.00480447	0.00433878	0.004487	0.00207036	0.00236216	0.00311601	0.00257016	0.009278	0.00754995	0.00421819	0.00203242	6.4264e+06	7.09345e+06	38883226	5.99639e+06	3.68977e+06
28		893.33	2	1788.67	1788.65	0.01497	5	4	1		Complex/Hybrid	a	Yes	32.8	56468002	1.22964e+08	1.25539e+08	37637284	30299668	4.42121e+07	62766908	9.17875e+07	85308232	104685384	85723148	234513056	153327380	74758920	0.0367648	0.0210815	0.0234984	0.0339357	0.0276045	0.0387897	0.0200241	0.0255322	0.0221534	0.0226483	0.0658549	0.0372724	0.054796	0.0540407	0.0345712	0.0145176	126470064	55628720	170034480	9.44563e+07	3.94905e+07
29a		913.85	2	1829.71	1829.68	0.02837	4	5	1		Complex/Hybrid	a	Yes	20.75	1.34721e+06	3.45125e+06	3412248	1.20311e+06	1.11893e+06	1.05771e+06	2.18343e+06	3.58086e+06	1.84523e+06	3.1149e+06	1.16209e+06	5620489	3.72586e+06	1.98878e+06	0.000877131	0.000591697	0.000638705	0.00108479	0.0010194	0.000927989	0.000696567	0.000996075	0.000479181	0.000673897	0.000892751	0.000893295	0.00133155	0.00143762	0.00089576	0.000272732	2.16367e+06	1.79274e+06	4.14501e+06	2.85543e+06	1.29175e+06
29b		913.85	2	1829.71	1829.68	0.02837	4	5	1		Complex/Hybrid	b	Yes	22.1	4.3372e+06	1.26227e+07	11713370	3.71311e+06	3.31118e+06	3178514	10074484	16766243	9856509	11134482	3.60446e+06	25030782	1.79038e+07	5.6175e+06	0.00282384	0.00216408	0.00219251	0.00334792	0.00301665	0.00278869	0.003214	0.0046638	0.0025596	0.00240891	0.00276904	0.00397828	0.00639844	0.0040607	0.00331332	0.00115077	5.78314e+06	4.88975e+06	1.2412e+07	9.46182e+06	3.25282e+06
30		921.8	2	1845.61	1845.67	0.06653	5	5			Complex/Hybrid	a	Yes	17.95	773833	1.70192e+06	1.45311e+06	459466	683804	708071	1.05853e+06	1.66344e+06	1.81428e+06	2.48254e+06	1.56061e+06	9401974	3.81216e+06	1.5019e+06	0.000503822	0.000291785	0.000271992	0.000414278	0.000622978	0.000621231	0.000337695	0.000462714	0.000471144	0.000537088	0.0011989	0.00149431	0.00136239	0.00108567	0.000691142	0.000412758	1.12284e+06	737507	3.89631e+06	818536	562398
31a		937.33	2	1876.67	1876.67	0.00103	5	3	1	1	Complex/Hybrid	a	Yes	28.4	1.28447e+06	3.22363e+06	3.24349e+06	1.11724e+06	1.29133e+06	834743	2.37083e+06	1.77958e+06	3.95848e+06	5.19594e+06	1.90105e+06	6595103	2.96399e+06	1.24296e+06	0.000836282	0.000552672	0.000607116	0.00100736	0.00117647	0.000732367	0.000756351	0.00049502	0.00102796	0.00112412	0.00146044	0.0010482	0.00105927	0.000898493	0.000913008	0.000268449	2.0065e+06	1298476	9.20172e+06	1.71604e+06	1.07702e+06
31b		937.33	2	1876.67	1876.67	0.00103	5	3	1	1	Complex/Hybrid	b	Yes	37.15	4.27715e+06	1.79438e+07	1.63426e+07	4.85639e+06	4.89479e+06	3768401	9.24557e+06	10218851	1.62282e+07	19680972	8704234	20869574	12567302	5.67871e+06	0.00278474	0.00307636	0.00305901	0.00437877	0.00445939	0.00330623	0.00294955	0.00284254	0.00421424	0.00425791	0.00668684	0.00331692	0.00449129	0.00410495	0.00385205	0.00104655	8.25716e+06	7148608	1.39508e+07	14563877	7777920
32		945.33	2	1892.67	1892.66	0.00407	6	3		1	Complex/Hybrid	a	Yes	25.55	3.36552e+06	8.60288e+06	7.78479e+06	1.87046e+06	2.19729e+06	2.87199e+06	5.89763e+06	6.10826e+06	6.79612e+06	11612321	4.25653e+06	13651913	7.89252e+06	4.30316e+06	0.0021912	0.00147491	0.00145716	0.0016865	0.00200184	0.00251976	0.00188148	0.00169911	0.00176486	0.00251228	0.00326999	0.00216977	0.00282062	0.00311061	0.00218286	0.000586916	4.78729e+06	3.12768e+06	19354344	3.78411e+06	3.04867e+06
33		945.33	2	1892.67	1892.66	0.00407	6	3		1	Complex/Hybrid	b	Yes	34.1	8994633	3.55573e+07	31002996	6992771	8.0634e+06	7.60118e+06	16592663	2.15014e+07	42633998	46991944	21033157	51811732	26980218	17073754	0.00585617	0.00609609	0.00580315	0.00630504	0.00734615	0.00666895	0.00529345	0.00598095	0.0110715	0.0101665	0.0161583	0.00823472	0.00964217	0.012342	0.00835465	0.00316289	15048659	1.33988e+07	2.49727e+07	2.60591e+07	14580553
34a		965.81	2	1933.63	1933.69	0.06253	5	4		1	Complex/Hybrid	a	Yes	35.7	33572077	8.38537e+07	7.8525e+07	2.56699e+07	22508240	2.09263e+07	3.57608e+07	48216440	90832300	91228112	50069902	109306320	76750544	50581104	0.0218579	0.0143762	0.0146983	0.0231453	0.0205061	0.0183598	0.0114085	0.0134122	0.0235879	0.0197369	0.0384651	0.0173726	0.0274291	0.0365633	0.0214942	0.00809711	4.71849e+07	37531636	6.81763e+07	5.05419e+07	3.22226e+07
34b		965.82	2	1933.65	1933.69	0.04253	5	4		1	Complex/Hybrid	b	Yes	26.7	9.14429e+06	3.76847e+07	4.76634e+07	4.66457e+06	1.00746e+07	1.20561e+07	1.53839e+07	2.56952e+07	9.77479e+06	31528004	18021399	123649608	96985116	24462056	0.0059536	0.00646082	0.00892163	0.00420581	0.00917846	0.0105775	0.00490781	0.00714752	0.00253838	0.00682097	0.0138445	0.0196523	0.0346605	0.0176828	0.0108966	0.00845053	6270124	1.41161e+07	3.89903e+07	8.43819e+06	5.4736e+06
35		965.82	2	1933.65	1933.69	0.04253	5	4		1	Complex/Hybrid	b	Yes	27.4	57532958	202019088	2.16e+08	2.80104e+07	4.15861e+07	5.80907e+07	125728544	1.28797e+08	112930624	163420256	48071314	273986176	200883296	67200816	0.0374582	0.034635	0.0404309	0.0252556	0.037887	0.0509662	0.0401104	0.035827	0.0293265	0.0353554	0.0369297	0.0435461	0.0717915	0.0485772	0.0405783	0.0112046	5.97163e+07	64028300	377388512	5.84018e+07	3.6119e+07
36		994.86	2	1991.73	1991.73	0.00443	5	5	1		Complex/Hybrid	a	Yes	23.2	3.85312e+06	9.78893e+06	1.01111e+07	2.41393e+06	2.62587e+06	2635542	6.22774e+06	7.65646e+06	8.29711e+06	13383017	4745707	24517576	1.33454e+07	5.54613e+06	0.00250867	0.00167825	0.00189259	0.00217653	0.00239229	0.00231231	0.0019868	0.00212977	0.00215465	0.00289537	0.00364579	0.00389671	0.00476935	0.00400911	0.0027463	0.00094923	7.08065e+06	4.51429e+06	2.83624e+07	4.67519e+06	2.83123e+06
37a		1038.85	2	2079.71	2079.75	0.04043	5	4	1	1	Complex/Hybrid	a	Yes	25.55	2.79216e+06	5.63674e+06	5.59815e+06	986445	573677	2.06787e+06	1.17952e+06	2.60742e+06	1.86036e+06	5.10028e+06	912218	3935279	4.11067e+06	727581	0.0018179	0.000966387	0.00104786	0.000889428	0.000522647	0.00181426	0.000376296	0.000725296	0.00048311	0.00110343	0.000700791	0.000625455	0.00146907	0.000525944	0.000933419	0.000474773	2421075	1.61834e+06	14298773	1.87199e+06	596141
37b		1038.85	2	2079.71	2079.75	0.04043	5	4	1	1	Complex/Hybrid	b	Yes	32.47	50519302	1.49098e+08	1.53226e+08	3.56352e+07	2.71544e+07	3.28202e+07	112272320	88701624	79961176	127979104	41205340	202617184	99088112	35677708	0.0328918	0.0255619	0.0286809	0.0321305	0.024739	0.028795	0.0358175	0.0246738	0.0207648	0.0276878	0.0316551	0.0322031	0.035412	0.0257902	0.0290574	0.00445905	1.09143e+08	56683892	456299584	81795960	3.84059e+07
37c		1038.85	2	2079.71	2079.75	0.04043	5	4	1	1	Complex/Hybrid	c	Yes	40.5	210747876	508743040	5.32238e+08	1.61722e+08	1.36666e+08	1.09463e+08	2.25223e+08	311141376	367293840	459846464	191947192	661525632	292188848	166167840	0.137212	0.087221	0.0996243	0.145817	0.124509	0.0960382	0.0718514	0.086549	0.0953811	0.0994862	0.147459	0.10514	0.104422	0.120117	0.108631	0.02307	353764864	2.50836e+08	3.54947e+08	3.44785e+08	1.85707e+08
38		1067.36	2	2136.73	2136.77	0.04193	5	5		1	Complex/Hybrid	a	Yes	20	1.69382e+06	3.93476e+06	3892437	1.24022e+06	943569	2.43207e+06	2.68697e+06	8.33372e+06	5527289	5058096	943285	13714151	6738225	1.14675e+06	0.0011028	0.000674591	0.000728587	0.00111824	0.000859637	0.00213379	0.000857205	0.00231816	0.00143536	0.0010943	0.000724658	0.00217966	0.0024081	0.000828945	0.00131886	0.000651725	1.27633e+06	1.20083e+06	7.24045e+06	3.04514e+06	1.00593e+06
39a		1111.45	2	2224.91	2224.79	0.12207	5	4		2	Complex/Hybrid	a	Yes	25.76	8219067	6.06307e+07	4.65575e+07	5.61566e+06	7.71543e+06	3.17949e+06	2.78361e+07	29417656	2.48788e+06	3.18379e+06	1.85243e+06	7926175	2.2562e+06	600553	0.00535122	0.0103948	0.00871464	0.00506336	0.00702913	0.00278954	0.00888038	0.008183	0.000646069	0.000688803	0.00142309	0.00125975	0.000806319	0.000434119	0.00440458	0.0036692	4.05357e+06	1.38086e+07	64903584	11247484	7.16448e+06
39b		1111.45	2	2224.91	2224.79	0.12207	5	4		2	Complex/Hybrid	b	Yes	34.25	305976296	2.00669e+09	1.53018e+09	1.87227e+08	2.39679e+08	356354272	9.23483e+08	1.03898e+09	998241632	1183278464	138212024	1288053760	362870016	167673696	0.199213	0.344035	0.286419	0.168813	0.218359	0.31265	0.294613	0.289008	0.25923	0.255998	0.106178	0.204717	0.129682	0.121206	0.227866	0.0758741	2.19747e+08	446158048	2108619520	3.35538e+08	2.26321e+08
39c		1111.45	2	2224.91	2224.79	0.12207	5	4		2	Complex/Hybrid	c	Yes	35.9	2.91053e+07	1.93732e+08	1.57038e+08	1.99658e+07	2.48221e+07	2.22591e+07	106783528	1.28256e+08	97791244	75880728	22957719	90130856	45659538	19983160	0.0189497	0.0332142	0.0293943	0.0180021	0.0226141	0.0195292	0.0340665	0.0356764	0.025395	0.0164165	0.0176368	0.014325	0.0163178	0.0144451	0.0225702	0.00759708	2.95757e+07	4.75944e+07	2.1958e+08	41101240	2.54209e+07
39d		1111.45	2	2224.91	2224.79	0.12207	5	4		2	Complex/Hybrid	d	Yes	42.5	40073389	1.16777e+08	1.12622e+08	3.8271e+07	2.31619e+07	13366508	5.4666e+07	5.40895e+07	92023076	91717352	29647569	104846560	48677392	36361312	0.0260907	0.0200207	0.0210805	0.0345071	0.0211016	0.0117272	0.0174397	0.0150459	0.0238971	0.0198427	0.0227761	0.0166638	0.0173963	0.0262843	0.020991	0.00565715	4.99513e+07	55706824	6.46467e+07	98708544	3.85032e+07
40a		1140.4	2	2282.81	2282.83	0.01983	5	5	1	1	Complex/Hybrid	a	Yes	23.9	11128358	20639859	1.95743e+07	4.94013e+06	3.6831e+06	3.36177e+06	12969676	20355435	1.35237e+07	13552676	2.95651e+06	32928560	1.2534e+07	4.16065e+06	0.00724538	0.00353858	0.00366392	0.00445427	0.00335548	0.00294947	0.00413763	0.00566219	0.00351193	0.00293207	0.00227127	0.00523352	0.00447939	0.00300759	0.00403162	0.00131427	9.66102e+06	6.24311e+06	29299760	1.33626e+07	3.54609e+06
40b		1140.4	2	2282.81	2282.83	0.01983	5	5	1	1	Complex/Hybrid	b	Yes	23.3	992647	1.94157e+06	2448369	736407	532804	505424	1.15214e+06	2.78686e+06	807980	1.21059e+06	396847	4.55876e+06	1.10095e+06	406043	0.000646286	0.00033287	0.000458286	0.000663982	0.000485411	0.000443437	0.000367561	0.000775209	0.000209821	0.000261907	0.000304869	0.000724549	0.000393458	0.000293514	0.000454369	0.000181634	756787	949808	2.48859e+06	2.01092e+06	454210
41a		1148.38	2	2298.77	2298.82	0.05473	6	5		1	Complex/Hybrid	a	Yes	30.3	1.6902e+06	5.86343e+06	5.95879e+06	846900	1.45836e+06	1.64768e+06	4.92522e+06	5593943	3.78598e+06	5082625	1.06024e+06	8.36955e+06	7674386	1.80308e+06	0.00110045	0.00100525	0.00111537	0.000763608	0.00132864	0.0014456	0.00157126	0.00155605	0.000983167	0.00109961	0.000814509	0.00133022	0.00274267	0.00130338	0.00129713	0.000485799	1.5273e+06	1.59406e+06	1.25257e+07	1.65713e+06	1.35579e+06
41b		1148.38	2	2298.77	2298.82	0.05473	6	5		1	Complex/Hybrid	b	Yes	33.2	888124	2.76369e+06	3.00922e+06	494890	995295	602996	2.89113e+06	2.06982e+06	3.35139e+06	5680481	2.68363e+06	12085372	1.15354e+07	160359	0.000578234	0.000473819	0.000563265	0.000446218	0.000906762	0.000529042	0.000922337	0.000575754	0.00087031	0.00122895	0.00206164	0.00192079	0.00412253	0.000115918	0.00109397	0.00103109	1.64386e+06	869489	8478871	1.4541e+06	974126
42a		1184.41	2	2370.83	2370.84	0.01583	5	4	1	2	Complex/Hybrid	a	Yes	31.15	1.14263e+07	5.03158e+07	4.26015e+07	7.47357e+06	3166032	11142523	5.38681e+06	2.73975e+07	26382731	25351196	2.87017e+06	24120026	1.22153e+07	6187981	0.00743938	0.00862634	0.00797415	0.00673855	0.00288441	0.00977596	0.00171852	0.00762107	0.00685123	0.00548464	0.00220494	0.00383353	0.00436548	0.00447308	0.00571366	0.00251576	1.18634e+07	1.15478e+07	63866580	13958481	2.85322e+06
42b		1184.41	2	2370.83	2370.84	0.01583	5	4	1	2	Complex/Hybrid	b	Yes	33.22	40865269	1.89145e+08	1.68318e+08	3.11271e+07	30817168	3.09588e+07	1.42045e+08	1.09837e+08	138580916	145215216	18392200	280253120	94000564	19177980	0.0266063	0.0324278	0.0315057	0.0280657	0.0280759	0.0271619	0.0453157	0.030553	0.0359876	0.0314168	0.0141294	0.0445422	0.0335939	0.0138631	0.0302318	0.0089607	59973340	52582066	2.31504e+08	6.71375e+07	3.25478e+07
42c		1184.41	2	2370.83	2370.84	0.01583	5	4	1	2	Complex/Hybrid	c	Yes	41	30233295	7.95978e+07	7.66433e+07	2.00689e+07	2.01075e+07	18592282	8.6809e+07	69442344	110725832	160857040	31281206	165896704	40798522	32437448	0.0196841	0.0136466	0.0143461	0.0180951	0.0183189	0.0163121	0.0276941	0.0193165	0.028754	0.0348009	0.0240311	0.0263669	0.0145805	0.0234479	0.0213853	0.00631865	87858896	37286960	251164672	6.20534e+07	4.32844e+07
42d		1184.48	2	2370.97	2370.84	0.12417	5	4	1	2	Complex/Hybrid	d	Yes	46.8	245653020	816723616	856697984	239181648	2.04665e+08	1.1723e+08	4.40725e+08	518901120	779763552	883874048	224576512	1082187520	313754720	201812992	0.159938	0.140022	0.160357	0.215658	0.18646	0.102853	0.140602	0.144341	0.202494	0.191223	0.172526	0.171998	0.112129	0.145884	0.160463	0.0324083	347474768	386118448	5.72498e+08	5.53033e+08	3.09776e+08
43a		1221.43	2	2444.87	2444.88	0.01263	6	5	1	1	Complex/Hybrid	a	Yes	33.5	1.39926e+06	3.98322e+06	4.33722e+06	721331	1.0931e+06	815146	3.08623e+06	3.50467e+06	3.99679e+06	8387788	3.27975e+06	10577300	2.64186e+06	2.03858e+06	0.000911022	0.0006829	0.000811841	0.000650389	0.00099587	0.000715173	0.000984581	0.000974881	0.00103791	0.00181467	0.00251959	0.00168111	0.000944145	0.00147362	0.00115698	0.000531236	3.7353e+06	1.54192e+06	2.76166e+07	1.7341e+06	1.30128e+06
43b		1221.43	2	2444.87	2444.88	0.01263	6	5	1	1	Complex/Hybrid	b	Yes	40	3.89851e+06	9.90057e+06	9.40228e+06	1.88888e+06	2.29945e+06	1.87281e+06	6062339	6827065	7.21157e+06	11609655	3.79569e+06	19040058	5.79688e+06	4018010	0.00253822	0.00169739	0.00175992	0.00170311	0.00209491	0.00164312	0.00193403	0.00189906	0.00187274	0.00251171	0.00291596	0.00302614	0.00207169	0.00290448	0.00218375	0.000496019	1.39209e+07	4152545	2.89764e+07	9.5463e+06	4.17118e+06
43c		1221.43	2	2444.87	2444.88	0.01263	6	5	1	1	Complex/Hybrid	c	Yes	37.5	921252	1.32656e+06	1.53191e+06	381029	393948	272747	1.44749e+06	1.38313e+06	2.02801e+06	3.85417e+06	1.40687e+06	4875867	3.61535e+06	939993	0.000599803	0.00022743	0.000286743	0.000343555	0.000358905	0.000239297	0.000461784	0.00038474	0.000526646	0.000833835	0.0010808	0.000774948	0.00129205	0.000679488	0.000577859	0.000323039	3.00984e+06	668281	8.37061e+06	1.99868e+06	931583
43d		1221.43	2	2444.87	2444.88	0.01263	6	5	1	1	Complex/Hybrid	d	Yes	49	2.03106e+06	6.59968e+06	7250657	1.78077e+06	2.12983e+06	2.26123e+06	3.88056e+06	4.67332e+06	1.15579e+07	7.18436e+06	2.44009e+06	14868557	5770533	2090625	0.00132237	0.00113148	0.00135718	0.00160564	0.00194038	0.00198391	0.00123799	0.00129996	0.00300143	0.00155431	0.00187454	0.00236314	0.00206227	0.00151124	0.00173185	0.000514556	2.31707e+06	3.04792e+06	1.93256e+06	2.59809e+06	2.09646e+06
44a		1285.95	2	2573.91	2573.92	0.01523	5	5	1	2	Complex/Hybrid	a	Yes	25.75	1.3016e+07	42049592	3.72966e+07	1.00213e+07	5.58763e+06	5.31844e+06	2.12624e+07	41967986	1.7212e+07	13589001	1.2684e+06	36583876	3917704	1.53634e+06	0.00847436	0.00720916	0.00698119	0.00903572	0.0050906	0.00466617	0.0067832	0.0116741	0.00446971	0.00293993	0.000974418	0.00581447	0.00140011	0.00111057	0.00547312	0.00317869	12347325	11397493	42099706	3.07835e+07	5.94535e+06
44b		1285.95	2	2573.91	2573.92	0.01523	5	5	1	2	Complex/Hybrid	b	Yes	31	555300	1.88174e+06	1.96145e+06	618590	458596	467622	2.14272e+06	2910861	1.63595e+06	2.5536e+06	516319	3139498	975066	641082	0.000361541	0.000322614	0.000367145	0.000557752	0.000417803	0.000410271	0.000683579	0.000809703	0.000424832	0.000552462	0.000396651	0.000498978	0.000348468	0.000463416	0.000472515	0.000138357	917259	768056	8.9949e+06	1.2222e+06	1.46187e+06
44c		1285.95	2	2573.91	2573.92	0.01523	5	5	1	2	Complex/Hybrid	c	Yes	38.25	899691	3.11224e+06	3.29398e+06	717323	902390	664552	3.07441e+06	2.61817e+06	2.35448e+06	2.53695e+06	882505	3.4624e+06	1.50458e+06	947046	0.000585765	0.000533576	0.000616567	0.000646774	0.000822121	0.000583049	0.000980809	0.000728286	0.000611425	0.00054886	0.000677965	0.000550298	0.000537706	0.000684587	0.000650556	0.00012549	1.24925e+06	1.39761e+06	7.08454e+06	1.20756e+06	3.22144e+06
45a		1293.95	2	2589.91	2589.92	0.01013	6	5		2	Complex/Hybrid	a	Yes	26.3	542126	1.71447e+06	1.54974e+06	426855	195767	187549	895086	1.7837e+06	99130.5	361503	24024.2	87396.1	102213	39508.4	0.000352964	0.000293936	0.00029008	0.000384874	0.000178353	0.000164547	0.000285553	0.000496164	2.57428e-05	7.82099e-05	1.84561e-05	1.38903e-05	3.65289e-05	2.85593e-05	0.000189133	0.000161371	513396	439148	1.63556e+06	1.45687e+06	218130
45b		1293.95	2	2589.91	2589.92	0.01013	6	5		2	Complex/Hybrid	b	Yes	31.2	476885	2.56591e+06	2.38302e+06	312202	545703	572189	1.70725e+06	2.36962e+06	426522	244988	126886	295046	405572	442997	0.000310487	0.00043991	0.000446054	0.000281498	0.000497162	0.000502014	0.000544653	0.000659147	0.000110762	5.30022e-05	9.74771e-05	4.68933e-05	0.000144943	0.000320227	0.000318159	0.000202221	413219	663960	3.66139e+06	726928	433422
45c		1293.95	2	2589.91	2589.92	0.01013	6	5		2	Complex/Hybrid	c	Yes	34.86	1.03364e+06	8.51257e+06	1.1571e+07	896718	3.7045e+06	1.13276e+06	9801360	5.7877e+06	1.05655e+06	783540	286617	1857978	624146	176331	0.000672975	0.00145943	0.00216586	0.000808526	0.00337498	0.000993834	0.00312686	0.00160994	0.000274371	0.000169516	0.000220187	0.000295299	0.000223057	0.000127464	0.00110874	0.00110141	1.26454e+06	2.71376e+06	2.02326e+07	2.29361e+06	2.46445e+06
45d		1293.95	2	2589.91	2589.92	0.01013	6	5		2	Complex/Hybrid	d	Yes	35.6	782774	5.547e+06	6.22195e+06	594752	1.8223e+06	894591	4.76767e+06	3.3648e+06	343643	578461	89250.4	0	653447	69716.1	0.000509643	0.000951	0.00116463	0.000536259	0.00166021	0.000784875	0.001521	0.000935974	8.92394e-05	0.000125148	6.85646e-05	0	0.000233528	5.03954e-05	0.000616461	0.000563978	765752	1.56522e+06	8.98659e+06	1.41431e+06	1.33933e+06
45e		1293.95	2	2589.91	2589.92	0.01013	6	5		2	Complex/Hybrid	e	Yes	37.8	1.3856e+06	12488122	15960588	1669108	5565929	1.16674e+06	1.45216e+07	9.60464e+06	1.06021e+06	893362	261835	977350	2.1513e+06	541008	0.000902129	0.00214102	0.00298751	0.00150495	0.00507083	0.00102365	0.00463274	0.00267168	0.000275321	0.000193276	0.000201149	0.000155336	0.000768829	0.000391076	0.00163711	0.00164899	2.07781e+06	3.61558e+06	2.43644e+07	3.70653e+06	4.19288e+06
45f		1293.95	2	2589.91	2589.92	0.01013	6	5		2	Complex/Hybrid	f	Yes	39.3	625402	4.81422e+06	4.97234e+06	409536	918137	592698	3.29061e+06	4616119	1.8419e+06	755836	1.04272e+06	4.02509e+06	1.8127e+06	273086	0.000407182	0.00082537	0.000930723	0.000369258	0.000836467	0.000520007	0.00104978	0.00128405	0.000478316	0.000163522	0.000801048	0.00063973	0.000647822	0.000197405	0.00065362	0.000322797	914103	1.21856e+06	6.6938e+06	1.19822e+06	980252
45g		1293.95	2	2589.91	2589.92	0.01013	6	5		2	Complex/Hybrid	g	Yes	52.7	732667	2.60684e+06	2.57535e+06	717567	817024	667010	1.87469e+06	1.78641e+06	872421	1.04864e+06	685627	1.8253e+06	4.842e+06	2.36952e+06	0.00047702	0.000446928	0.000482054	0.000646995	0.000744349	0.000585205	0.000598071	0.000496919	0.000226556	0.000226869	0.000526718	0.000290104	0.00173043	0.00171285	0.000656505	0.000475399	597112	924432	1.2653e+06	1.52524e+06	1.13565e+06
46a		1366.97	2	2735.95	2735.98	0.02803	6	5	1	2	Complex/Hybrid	a	Yes	32.3	957494	4.80448e+06	6.33502e+06	852331	632286	877568	1.21013e+06	2.56466e+06	318206	158039	102288	374674	130888	64008.7	0.000623399	0.000823701	0.00118579	0.000768505	0.000576043	0.00076994	0.00038606	0.000713403	8.26336e-05	3.41911e-05	7.85805e-05	5.95489e-05	4.67765e-05	4.62697e-05	0.000442489	0.00038504	932642	1.32348e+06	8.80848e+06	2.12743e+06	494792
46b		1366.97	2	2735.95	2735.98	0.02803	6	5	1	2	Complex/Hybrid	b	Yes	33.9	1.59524e+06	6.76242e+06	1.03045e+07	1.17284e+06	987030	1.16369e+06	1.10616e+06	3.53726e+06	196148	166260	92058.5	1.05737e+06	124520	84055.5	0.00103862	0.00115938	0.0019288	0.00105749	0.000899232	0.00102097	0.000352892	0.000983946	5.0937e-05	3.59697e-05	7.0722e-05	0.000168054	4.4501e-05	6.07608e-05	0.000633733	0.000596481	1.57467e+06	2.13103e+06	1.28663e+07	2.00124e+06	684129
46c		1366.97	2	2735.95	2735.98	0.02803	6	5	1	2	Complex/Hybrid	c	Yes	39.05	736258	1.49041e+06	2.05302e+06	455031	583012	251042	1.42164e+06	1.32447e+06	1.33223e+06	3.05147e+06	688648	5946353	2.4198e+06	2.00638e+06	0.000479358	0.000255523	0.000384284	0.000410279	0.000531152	0.000220253	0.000453537	0.000368424	0.000345961	0.000660174	0.000529039	0.000945086	0.000864786	0.00145034	0.000564157	0.000329014	1.7425e+06	690797	3.08714e+06	1.34561e+06	684847
46d		1366.97	2	2735.95	2735.98	0.02803	6	5	1	2	Complex/Hybrid	d	Yes	41.05	667674	1.25414e+06	1.6793e+06	289989	284183	197679	979377	1.00396e+06	433036	1.27382e+06	1.00157e+06	5.46916e+06	943847	604127	0.000434705	0.000215015	0.000314332	0.000261469	0.000258905	0.000173435	0.000312444	0.000279269	0.000112453	0.000275587	0.000769432	0.000869243	0.000337311	0.000436702	0.000360736	0.00021375	1.80181e+06	646106	8.37282e+06	883788	618571
46e		1366.97	2	2735.95	2735.98	0.02803	6	5	1	2	Complex/Hybrid	e	Yes	41.5	1.2415e+06	2.17963e+06	2.32065e+06	698919	711588	355031	2.74647e+06	2.36112e+06	1.38951e+06	862186	292076	2.38496e+06	871967	977798	0.000808309	0.000373685	0.00043438	0.000630181	0.000648291	0.000311489	0.000876189	0.000656784	0.000360837	0.000186531	0.000224381	0.000379055	0.000311623	0.000706817	0.000493468	0.000222187	4.15611e+06	1.16915e+06	18662817	3.2231e+06	1.35801e+06
46f		1366.97	2	2735.95	2735.98	0.02803	6	5	1	2	Complex/Hybrid	f	Yes	42.06	2.73205e+06	8.90091e+06	9.53677e+06	1.48288e+06	1.3269e+06	1.3383e+06	4.77619e+06	7.67293e+06	8.31358e+06	6.25252e+06	1.88007e+06	5.36812e+06	3.72118e+06	3.31331e+06	0.00177876	0.00152601	0.00178509	0.00133704	0.00120887	0.00117416	0.00152372	0.00213435	0.00215892	0.00135271	0.00144432	0.000853185	0.00132987	0.00239508	0.00157158	0.000431084	5.80887e+06	3.84389e+06	18634278	5.39224e+06	2.97885e+06
46g		1366.97	2	2735.95	2735.98	0.02803	6	5	1	2	Complex/Hybrid	g	Yes	44.5	4.3588e+06	11677004	1.21936e+07	2.67764e+06	3.24698e+06	1.51797e+06	7.56179e+06	7.54961e+06	11994113	10643866	4.13885e+06	16936246	4.99325e+06	3.64671e+06	0.0028379	0.00200195	0.0022824	0.0024143	0.00295815	0.0013318	0.00241239	0.00210005	0.00311471	0.00230276	0.00317958	0.00269177	0.00178449	0.00263608	0.00243202	0.000521854	9.98872e+06	4.82941e+06	1.75078e+07	8.52782e+06	4.86084e+06
46h		1366.97	2	2735.95	2735.98	0.02803	6	5	1	2	Complex/Hybrid	h	Yes	47.2	2.11176e+06	7.40317e+06	9039748	1.3131e+06	1.81325e+06	835672	3.7656e+06	4.21038e+06	5.29042e+06	8484296	2.93359e+06	12003281	5.04101e+06	3.42864e+06	0.00137491	0.00126923	0.00169206	0.00118395	0.00165196	0.000733182	0.00120131	0.00117118	0.00137385	0.00183555	0.00225367	0.00190775	0.00180155	0.00247845	0.00156633	0.000469335	6.05849e+06	3.38896e+06	1.10332e+07	5.70881e+06	2.59487e+06
46i		1366.97	2	2735.95	2735.98	0.02803	6	5	1	2	Complex/Hybrid	i	Yes	48.9	2.87779e+06	1.1312e+07	1.31323e+07	2.68805e+06	3.06404e+06	1.58797e+06	8.02702e+06	6.61715e+06	12200392	7.8396e+06	4.16087e+06	15927816	4.48389e+06	3.06682e+06	0.00187365	0.00193938	0.00245811	0.00242369	0.00279148	0.00139321	0.00256081	0.00184067	0.00316827	0.00169607	0.0031965	0.00253149	0.00160245	0.0022169	0.00226376	0.00056473	4.04347e+06	4.62483e+06	6.88546e+06	5.93436e+06	4.30331e+06
46j		1366.97	2	2735.95	2735.98	0.02803	6	5	1	2	Complex/Hybrid	j	Yes	50.12	6.59159e+06	29678409	3.27752e+07	7.39893e+06	8.48191e+06	6.92415e+06	20028237	1.98369e+07	48247758	29915790	7.97117e+06	55420144	15625527	6.254e+06	0.00429161	0.00508819	0.00613486	0.00667125	0.00772743	0.00607494	0.00638948	0.00551796	0.0125293	0.00647218	0.00612367	0.00880823	0.00558424	0.0045208	0.00656672	0.00207944	6.59874e+06	12320986	6.74622e+06	1.12434e+07	9352363
47a		1439.48	2	2880.97	2881.01	0.04553	6	5		3	Complex/Hybrid	a	Yes	34.2	2.93114e+06	7.05203e+06	7.55665e+06	1.8471e+06	1.07452e+06	887035	3.34597e+06	4.06644e+06	3.49212e+06	2.57246e+06	1.14578e+06	5201692	4.71966e+06	2827992	0.00190839	0.00120903	0.00141445	0.00166544	0.000978943	0.000778246	0.00106744	0.00113115	0.000906856	0.000556543	0.000880222	0.000826733	0.00168671	0.00204426	0.00121817	0.000455747	3.07241e+06	2.82094e+06	8.63051e+06	4.36142e+06	1.35096e+06
47b		1439.48	2	2880.97	2881.01	0.04553	6	5		3	Complex/Hybrid	b	Yes	35.17	4.01313e+06	34152669	2.93726e+07	3.95115e+06	6.01689e+06	3.45545e+06	22454492	14535494	1.98179e+07	28736256	2.15092e+06	26283270	5.98826e+06	3.98725e+06	0.00261284	0.00585528	0.00549797	0.00356256	0.00548168	0.00303166	0.00716351	0.00404328	0.00514643	0.00621699	0.0016524	0.00417734	0.00214008	0.00288225	0.00424745	0.00167717	3.28658e+06	7.99176e+06	4.90995e+07	7.32794e+06	6.30547e+06
47c		1439.48	2	2880.97	2881.01	0.04553	6	5		3	Complex/Hybrid	c	Yes	47.35	4.9027e+06	62901942	5.50565e+07	6.74818e+06	1.36768e+07	4.80747e+06	6.2563e+07	3.59122e+07	44334056	38488976	4.2932e+06	35191196	1.33515e+07	7167698	0.00319202	0.0107842	0.0103055	0.0060845	0.0124603	0.00421786	0.0199591	0.00998955	0.0115129	0.00832695	0.00329816	0.00559313	0.00477156	0.00518128	0.00826264	0.00463082	4.35792e+06	1.37748e+07	89524656	1.15688e+07	14660360
48a		1512.48	2	3026.97	3027.07	0.10343	6	5	1	3	Complex/Hybrid	a	Yes	33.73	7.98866e+06	51954808	47459842	7.05599e+06	3.67881e+06	5.76406e+06	8.26808e+06	1.79977e+07	22626865	24912016	2.38973e+06	19246268	3.86389e+06	5.58835e+06	0.00520121	0.00890735	0.00888354	0.00636204	0.00335158	0.00505713	0.00263771	0.00500635	0.00587588	0.00538963	0.00183586	0.00305891	0.00138087	0.00403963	0.00478483	0.00229744	7.87129e+06	11240200	8.28887e+07	1.35835e+07	4.14427e+06
48b		1512.48	2	3026.97	3027.07	0.10343	6	5	1	3	Complex/Hybrid	b	Yes	41.75	1.66773e+06	6.81035e+06	6.32416e+06	1.11185e+06	1.37997e+06	725585	5.35379e+06	3.1963e+06	3.35052e+06	4.82441e+06	2.93681e+06	2.41169e+06	3.08058e+06	1.97294e+06	0.00108582	0.00116759	0.00118376	0.0010025	0.00125722	0.000636597	0.00170798	0.000889102	0.000870083	0.00104374	0.00225614	0.000383303	0.00110094	0.00142617	0.00114364	0.000452424	2.40339e+06	2035278	1.00991e+07	2.22291e+06	1.67974e+06
48c		1512.48	2	3026.97	3027.07	0.10343	6	5	1	3	Complex/Hybrid	c	Yes	50.43	2.41704e+06	8.81542e+06	7.69074e+06	1.76493e+06	1.73435e+06	1.07442e+06	4.47325e+06	5.45229e+06	5.03243e+06	10149604	1.01966e+06	6926576	2.35605e+06	1.70818e+06	0.00157367	0.00151135	0.00143955	0.00159135	0.00158008	0.000942647	0.00142707	0.00151664	0.00130685	0.00219583	0.000783334	0.00110088	0.000842002	0.00123479	0.00136043	0.000368489	3.73241e+06	3.94398e+06	7.62016e+06	4.74825e+06	3.39269e+06
48d		1512.48	2	3026.97	3027.07	0.10343	6	5	1	3	Complex/Hybrid	d	Yes	51.81	5.73742e+06	1.93769e+07	17224723	3.99115e+06	4.2081e+06	1.65173e+06	1.33128e+07	9.15913e+06	35213627	30107410	3.66679e+06	33614080	1.01878e+07	9868958	0.00373548	0.00332206	0.00322413	0.00359862	0.00383378	0.00144915	0.00424708	0.00254776	0.00914449	0.00651363	0.00281693	0.00534247	0.00364091	0.00713393	0.00432503	0.00204666	10185910	7.41978e+06	1.72142e+07	1.20326e+07	7.3287e+06
															1.53592e+09	5.8328e+09	5.34245e+09	1.10908e+09	1.09764e+09	1.13979e+09	3.13457e+09	3.59497e+09	3.8508e+09	4.62222e+09	1.3017e+09	6.29186e+09	2.79815e+09	1.38338e+09	1	1	1	1	1	1	1	1	1	1	1	1	1	1	1		2.07322e+09	1.98198e+09	6.97286e+09	2.61904e+09	1.37877e+09
[truncated: 28 more columns]

## Sheet: 2Aii
2Aii. Basal cell carcinoma (BCC)_FFPE													*High quality MS/MS available from a minimum of one dataset
														Average LC retention time (RT) (min)	Non-tumour tissue																				Non-tumour tissue
				Observed mass (M, Da)	Theoretical mass (M, Da)		Monosaccharide composition								Average AUC (area under the curve)																				Relative abundance (RA)
Glycan #	Oligomannose identifier	m/z	Charge (Z)			Delta mass	Hex	HexNAc	dHex	NeuAc	Glycan type	Isoform	MS/MS*		AUC_Donor1	AUC_Donor2	AUC_Donor3	AUC_Donor4	AUC_Donor5	AUC_Donor6	AUC_Donor7	AUC_Donor8	AUC_Donor9	AUC_Donor10	AUC_Donor11	AUC_Donor12	AUC_Donor13	AUC_Donor14	AUC_Donor15	AUC_Donor16	AUC_Donor17	AUC_Donor18	AUC_Donor19	AUC_Donor20	RA_Donor1	RA_Donor2	RA_Donor3	RA_Donor4	RA_Donor5	RA_Donor6	RA_Donor7	RA_Donor8	RA_Donor9	RA_Donor10	RA_Donor11	RA_Donor12	RA_Donor13	RA_Donor14	RA_Donor15
1		587.2	1	588.2	587.2	0.12007	1	2			Paucimannose	a	-	-	0	0	0	0	0	0	0	0	0	0	0	0	0	0	0	0	0	0	0	0	0	0	0	0	0	0	0	0	0	0	0	0	0	0	0
2		733.2	1	734.2	733.2	0.12007	1	2	1		Paucimannose	a	-	-	0	0	0	0	0	0	0	0	0	0	0	0	0	0	0	0	0	0	0	0	0	0	0	0	0	0	0	0	0	0	0	0	0	0	0
3a		749.38	1	750.387	749.4	0.11007	2	2			Paucimannose	a	Yes	Yes	714356	938282	884816	365914	1.10336e+06	1.18301e+06	378081	1.03067e+06	1.62096e+06	1.91802e+06	1.14314e+06	470552	982756	1.01767e+06	629408	6994893	2228461	2.72677e+06	7.15149e+06	252486	0.00392818	0.00150811	0.00368033	0.000798352	0.00185809	0.00369558	0.00291843	0.00523716	0.00253778	0.00120847	0.00426134	0.00150814	0.00145642	0.00129332	0.0025241
3b		749.38	1	750.387	749.4	0.11007	2	2			Paucimannose	b	-	-	0	0	0	0	0	0	0	0	0	0	0	0	0	0	0	0	0	0	0	0	0	0	0	0	0	0	0	0	0	0	0	0	0	0	0
4a		895.33	1	896.337	896.335	0.11007	2	2	1		Paucimannose	a	Yes	Yes	1.44173e+06	3.32607e+06	1.61129e+06	1.02873e+06	2.04508e+06	2.16175e+06	452908	1.09859e+06	2.89559e+06	5438918	1.27134e+06	1.0827e+06	2.83931e+06	2.91936e+06	956997	57772747	60237938	38129872	83434328	3.22285e+06	0.00792797	0.00534602	0.00670205	0.00224449	0.00344397	0.00675307	0.00349602	0.00558226	0.00453334	0.00342684	0.00473924	0.00347008	0.00420778	0.0037101	0.00383783
4b		895.33	1	896.337	896.3	0.11007	2	2	1		Paucimannose	b	-	-	0	0	0	0	0	0	0	0	0	0	0	0	0	0	0	0	0	0	0	0	0	0	0	0	0	0	0	0	0	0	0	0	0	0	0
5		911.44	1	912.447	911.3	0.11007	3	2			Paucimannose	a	Yes	Yes	2.08711e+06	1.92869e+06	2.47841e+06	721593	1.58246e+06	1.93497e+06	539660	1.65475e+06	2.13313e+06	2.6265e+06	1.64848e+06	2.38174e+06	1.54091e+06	1.14856e+06	1.34516e+06	15702921	3.50585e+06	5.08145e+06	15052004	375979	0.0114768	0.0031	0.0103088	0.00157437	0.00266491	0.00604464	0.00416566	0.00840833	0.00333963	0.00165485	0.00614515	0.00763356	0.00228358	0.00145966	0.00539447
6		1057.4	1	1058.41	1057.3	0.11007	3	2	1		Paucimannose	a	Yes	Yes	1.70917e+06	4.31351e+06	1.39597e+06	1.19171e+06	5.12544e+06	2.58767e+06	654500	1784258	4.78497e+06	5.70829e+06	1772310	1.02737e+06	3.69424e+06	3.44974e+06	1.43765e+06	23257373	2.22634e+07	10965248	3.25721e+07	1.23481e+06	0.00939858	0.00693314	0.00580645	0.00260008	0.00863136	0.00808359	0.00505212	0.00906638	0.00749137	0.00359655	0.00660675	0.00329274	0.00547477	0.00438413	0.00576538
7a	M4a	1073.36	1	1074.37	1074.4	0.02895	4	2			Oligomannose-related structure	a	Yes	24.3	873394	1.0804e+06	1.06109e+06	347760	1.00309e+06	812074	237447	680872	1.56021e+06	1.6317e+06	813949	616611	681209	1.08895e+06	708055	9.30782e+06	2.07098e+06	2.69799e+06	7886609	175770	0.00480272	0.00173654	0.00441351	0.000758745	0.00168922	0.00253683	0.00183287	0.00345973	0.00244267	0.00102806	0.00303421	0.00197626	0.00100953	0.00138391	0.0028395
7b	M4b	1073.36	1	1074.37	1074.4	0.02895	4	2			Oligomannose-related structure	b	-	-	0	0	0	0	0	0	0	0	0	0	0	0	0	0	0	0	0	0	0	0	0	0	0	0	0	0	0	0	0	0	0	0	0	0	0
7c	M4c	1073.36	1	1074.37	1074.4	0.02895	4	2			Oligomannose-related structure	c	-	-	0	0	0	0	0	0	0	0	0	0	0	0	0	0	0	0	0	0	0	0	0	0	0	0	0	0	0	0	0	0	0	0	0	0	0
8a	M5a	1235.48	1	1236.49	1236.45	0.03825	5	2			Oligomannose	a	Yes	29	3.20817e+06	8.04587e+06	4040126	4.40843e+06	6.77618e+06	3.96033e+06	2.22893e+06	3.48389e+06	9.99175e+06	12659716	5184336	2.97571e+06	8.68946e+06	12438397	4.17511e+06	7.42873e+06	7.73901e+06	4.62562e+06	14016853	348254	0.0176414	0.0129322	0.0168046	0.00961834	0.0114113	0.0123716	0.0172052	0.0177027	0.0156431	0.00797636	0.019326	0.00953725	0.0128775	0.0158074	0.0167434
8b	M5b	1235.48	1	1236.49	1236.45	0.03825	5	2			Oligomannose	b	-	-	0	0	0	0	0	0	0	0	0	0	0	0	0	0	0	0	0	0	0	0	0	0	0	0	0	0	0	0	0	0	0	0	0	0	0
9a	M6a	698.27	2	1398.55	1398.5	0.05272	6	2			Oligomannose	a	Yes	22.1	2.8989e+06	6.82046e+06	4273932	4.90559e+06	6.58457e+06	4165024	1.72293e+06	4.44261e+06	1.11636e+07	1.18151e+07	6.01423e+06	4.95094e+06	1.59148e+07	1.66681e+07	4.99788e+06	47569382	17265915	1.60592e+07	42854339	1.22316e+06	0.0159408	0.0109626	0.0177771	0.010703	0.0110886	0.0130111	0.0132994	0.0225743	0.0174777	0.00744418	0.0224196	0.0158679	0.0235853	0.0211829	0.0200429
9b	M6b	698.27	2	1398.55	1398.5	0.05272	6	2			Oligomannose	b	-	-	0	0	0	0	0	0	0	0	0	0	0	0	0	0	0	0	0	0	0	0	0	0	0	0	0	0	0	0	0	0	0	0	0	0	0
10a	M7a	779.3	2	1560.61	1560.55	0.05992	7	2			Oligomannose	a	Yes	20.8	2.28698e+06	5547140	3.13081e+06	3.79412e+06	3.36386e+06	2.52079e+06	1.08928e+06	3.72056e+06	7.3815e+06	4.97088e+06	4797537	3.73105e+06	10229570	1.0571e+07	4.91218e+06	24147038	8291827	8.8126e+06	24650522	707347	0.0125759	0.00891597	0.0130224	0.00827802	0.00566482	0.00787467	0.00840817	0.0189053	0.0115565	0.00313194	0.0178841	0.0119581	0.0151599	0.0134343	0.0196992
10b	M7b	779.3	2	1560.61	1560.55	0.05992	7	2			Oligomannose	b	Yes	22	1.54448e+06	2.30878e+06	1.42793e+06	1.93746e+06	1.90494e+06	2.54488e+06	766032	2.18786e+06	4.15496e+06	4922007	2.07386e+06	2.15233e+06	5748955	4.67383e+06	2.51426e+06	9.28241e+06	3.32806e+06	3.45493e+06	8860529	237023	0.00849299	0.00371093	0.00593938	0.00422716	0.00320796	0.00794994	0.00591304	0.0111172	0.00650502	0.00310115	0.00773084	0.00689829	0.00851979	0.00593978	0.0100829
11a	M8a	860.33	2	1722.67	1722.61	0.06712	8	2			Oligomannose	a	Yes	20.85	4.16583e+06	5.83571e+06	4415425	3883447	5.70072e+06	5.2013e+06	2.33049e+06	5.87532e+06	12480766	11423557	6.4255e+06	5.18797e+06	14596042	1.42249e+07	6.63393e+06	72018738	2.27535e+07	2.24787e+07	64853804	1.4711e+06	0.0229075	0.00937979	0.0183657	0.00847292	0.00960015	0.0162483	0.0179892	0.0298543	0.0195399	0.00719751	0.0239527	0.0166276	0.0216309	0.0180778	0.0266039
11b	M8b	860.33	2	1722.67	1722.61	0.06712	8	2			Oligomannose	b	-	-	0	0	0	0	0	0	0	0	0	0	0	0	0	0	0	0	0	0	0	0	0	0	0	0	0	0	0	0	0	0	0	0	0	0	0
12	M9	941.31	2	1884.63	1884.66	0.02568	9	2			Oligomannose	a	Yes	21.4	2.96948e+06	3.07786e+06	2.95537e+06	2.28276e+06	3.51514e+06	3.0822e+06	990212	3747241	6.19561e+06	8002648	3.25342e+06	2.41685e+06	6731119	7.64105e+06	4631848	61534905	2.32947e+07	2.01919e+07	58787683	1.32113e+06	0.0163289	0.00494707	0.0122926	0.00498054	0.00591958	0.00962846	0.0076435	0.0190409	0.00969986	0.00504214	0.012128	0.0077461	0.00997533	0.00971069	0.018575
13	M8+Glc	941.31	2	1884.63	1884.66	0.02568	9	2			Oligomannose-related structure	a	-	-	0	0	0	0	0	0	0	0	0	0	0	0	0	0	0	0	0	0	0	0	0	0	0	0	0	0	0	0	0	0	0	0	0	0	0
14	M9+Glc	1022.3	2	2046.61	2046.71	0.09848	10	2			Oligomannose-related structure	a	Yes	22.9	1.3116e+06	1.19599e+06	936741	291673	1.11556e+06	1.57502e+06	234367	1.4142e+06	1.08749e+06	1.39711e+06	1.14779e+06	592795	719350	875935	733678	5.49162e+06	2.55252e+06	1.91939e+06	6.15923e+06	134347	0.00721239	0.00192232	0.00389631	0.000636375	0.00187863	0.00492019	0.00180909	0.00718601	0.00170257	0.000880264	0.00427867	0.00189993	0.00106606	0.00111319	0.00294225
15		702.27	2	1406.55	1406.52	0.03632	3	3		1	Complex/Hybrid	a	Yes	24.55	1.14522e+06	1.49228e+06	1.39742e+06	961504	1.58294e+06	1.85049e+06	770668	881511	1.1191e+06	1.47584e+06	748436	957437	810057	757574	633950	12767724	6.02597e+06	5164645	1.25588e+07	356724	0.00629747	0.00239855	0.00581247	0.00209782	0.0026657	0.00578072	0.00594883	0.00447924	0.00175207	0.000929866	0.00278999	0.00306862	0.00120048	0.000962769	0.00254232
16		731.28	2	1464.57	1464.56	0.01442	3	4	1		Complex/Hybrid	a	Yes	28.2	2.92224e+06	4537185	1.43745e+06	25490387	5.57949e+06	1.62525e+06	1.47246e+06	3.50066e+06	4.82063e+06	14397649	2.0858e+06	1.04169e+06	5.785e+06	4.77837e+06	1.80682e+06	19927375	1.01439e+07	8.39685e+06	17361037	600330	0.0160691	0.00729266	0.00597896	0.0556151	0.00939599	0.0050771	0.011366	0.0177879	0.00754719	0.00907136	0.00777538	0.00333866	0.00857322	0.00607263	0.00724585
17		783.3	2	1568.61	1568.57	0.04352	4	3		1	Complex/Hybrid	a	Yes	36.45	3.06545e+06	2.95665e+06	1.81269e+06	4620145	3.39596e+06	2.74163e+06	1.59229e+06	2.85234e+06	2.85394e+06	1.03733e+07	1.52075e+06	2.45338e+06	6.81328e+06	5.27608e+06	1734107	1.0637e+07	1.22032e+07	5.43443e+06	25275551	541765	0.0168566	0.00475225	0.00753974	0.0100803	0.00571888	0.00856456	0.012291	0.0144936	0.00446813	0.00653579	0.005669	0.00786318	0.0100971	0.00670515	0.00695425
18		799.8	2	1601.61	1601.58	0.03332	6	3			Complex/Hybrid	a	Yes	24.9	1.2681e+06	2.60226e+06	2008442	4302209	2.63159e+06	1.39571e+06	1.09806e+06	1.40381e+06	3.07002e+06	8.72371e+06	2.68014e+06	2924202	7.84528e+06	8.05747e+06	1.97897e+06	1.7863e+07	1.16686e+07	6.958e+06	16286469	529837	0.00697315	0.00418264	0.00835398	0.00938658	0.00443166	0.00436004	0.00847597	0.00713321	0.00480644	0.00549645	0.00999092	0.00937217	0.0116265	0.0102399	0.00793623
19a		812.33	2	1626.67	1626.61	0.06162	4	4	1		Complex/Hybrid	a	Yes	30.2	2.81041e+06	2.29321e+06	1.78474e+06	8910244	4.26869e+06	915553	732179	3.06753e+06	3.89792e+06	1.50527e+07	2540075	1.91529e+06	4.20568e+06	5.31768e+06	1.90071e+06	79925800	37423762	49157979	85200142	2.1236e+06	0.0154542	0.0036859	0.0074235	0.0194404	0.00718857	0.00286009	0.00565173	0.0155871	0.0061026	0.00948407	0.00946879	0.00613858	0.0062327	0.00675802	0.00762236
19b		812.33	2	1626.67	1626.61	0.06162	4	4	1		Complex/Hybrid	b	Yes	30.8	1.51711e+06	3.79357e+06	2.07577e+06	5619470	4.09151e+06	1.9062e+06	1.14623e+06	1.61901e+06	3.49131e+06	9.70576e+06	1.70204e+06	1.53154e+06	4.67632e+06	5.48415e+06	1.46628e+06	6.99554e+06	3.05083e+06	3313553	8.76384e+06	282219	0.00834243	0.00609743	0.00863404	0.0122606	0.0068902	0.00595477	0.00884783	0.00822669	0.00546601	0.0061152	0.00634481	0.00490863	0.00693017	0.00696958	0.00588017
20		820.31	2	1642.63	1642.61	0.02672	5	4			Complex/Hybrid	a	Yes	26.85	2.24544e+06	5616437	3.20438e+06	4.34948e+06	4.40053e+06	2.30909e+06	856524	1.59633e+06	4.9751e+06	1.64131e+07	1.85769e+06	717501	6.2554e+06	3.83403e+06	2.44233e+06	2.7731e+06	3.99261e+06	1.37829e+06	5.0547e+06	223008	0.0123475	0.00902735	0.0133284	0.00948971	0.0074106	0.00721336	0.00661156	0.00811144	0.00778903	0.0103412	0.00692504	0.00229962	0.00927033	0.00487251	0.00979444
21		832.83	2	1667.67	1667.64	0.03502	3	5	1		Complex/Hybrid	a	Yes	19.85	2.36163e+06	1534834	3.02899e+06	3.20735e+06	1.10454e+06	656741	366442	879476	1.03801e+06	2180645	834629	765771	1305635	2.20898e+06	569313	8.71825e+06	4.87604e+06	3.13788e+06	9.08631e+06	307779	0.0129864	0.00246695	0.0125989	0.0069978	0.00186008	0.00205159	0.00282858	0.00446889	0.00162511	0.00137393	0.0031113	0.00245432	0.00193492	0.00280731	0.0022831
22a		856.33	2	1714.67	1714.63	0.04562	4	3	1	1	Complex/Hybrid	a	Yes	33.2	1.19622e+06	2456772	1.54832e+06	1.43181e+06	2.75081e+06	2.58232e+06	252249	935456	3.54473e+06	4.15056e+06	985815	685100	3363126	3.98437e+06	1.71886e+06	5350127	2.18263e+06	2.50545e+06	4.94316e+06	267119	0.00657789	0.00394879	0.00644011	0.00312392	0.00463243	0.00806689	0.00194713	0.00475334	0.00554964	0.0026151	0.00367488	0.00219577	0.00498406	0.00506357	0.00689312
22b		856.33	2	1714.67	1714.63	0.04562	4	3	1	1	Complex/Hybrid	b	Yes	41.55	1.5304e+06	4.21565e+06	1.00895e+06	2.7834e+06	5.09223e+06	1.98154e+06	571499	859168	4.00314e+06	8734775	1.89083e+06	1.3455e+06	5.60099e+06	6.80404e+06	1.95067e+06	242410076	289837512	103171426	325409968	1.13537e+07	0.00841551	0.00677586	0.00419665	0.00607283	0.00857544	0.00619011	0.00441143	0.0043657	0.00626734	0.00550342	0.00704856	0.00431238	0.00830051	0.00864697	0.00782272
23		856.33	2	1714.67	1714.63	0.04562	4	3	1	1	Complex/Hybrid	c	Yes	50.9	999146	4.68498e+06	1.39848e+06	1.39196e+06	3.76809e+06	1.83393e+06	611655	1.56229e+06	3.56066e+06	4986098	2.68927e+06	2.82982e+06	3.13641e+06	2.99682e+06	1.06016e+06	2.743e+07	24848336	9.98004e+06	27731942	1.16058e+06	0.00549422	0.00753021	0.00581687	0.00303698	0.00634555	0.00572899	0.0047214	0.00793847	0.00557459	0.00314153	0.010025	0.00906967	0.00464807	0.00380854	0.00425152
24a		864.35	2	1730.71	1730.62	0.09072	5	3		1	Complex/Hybrid	a	Yes	25.85	1.81067e+06	2.30109e+06	1.64229e+06	1.60076e+06	1212444	1.1012e+06	821623	1.15427e+06	2.95499e+06	1.76739e+06	1.17482e+06	1.12533e+06	1.86674e+06	2.9607e+06	1.14407e+06	22575002	8968928	9.94419e+06	25331392	600659	0.00995674	0.00369857	0.00683099	0.00349255	0.00204178	0.00344003	0.00634215	0.00586523	0.00462634	0.00111356	0.00437944	0.00360671	0.00276646	0.00376264	0.00458804
24b		864.35	2	1730.71	1730.62	0.09072	5	3		1	Complex/Hybrid	b	Yes	35.3	2.59881e+06	3.65959e+06	1314271	4716885	4.90075e+06	2.81308e+06	1.45626e+06	1.76609e+06	3913767	16083859	2.09119e+06	3.19883e+06	5.70532e+06	8.20219e+06	3.1567e+06	7.94562e+06	5.38628e+06	3.73631e+06	8.54476e+06	353993	0.0142906	0.00588209	0.00546662	0.0102913	0.00825299	0.00878777	0.0112409	0.00897407	0.00612741	0.0101338	0.00779544	0.0102524	0.00845513	0.0104238	0.0126593
25		884.8	2	1771.61	1771.65	0.03588	4	4		1	Complex/Hybrid	a	Yes	28.6	1.06658e+06	2.15655e+06	1.45961e+06	4.37197e+06	1.90977e+06	727027	872620	1.34392e+06	1.92494e+06	2.88744e+06	1.2591e+06	1.2975e+06	2602366	2.93676e+06	1.18607e+06	8.76082e+06	4182139	4.03787e+06	9787670	340563	0.00586504	0.00346624	0.00607116	0.00953879	0.0032161	0.00227115	0.0067358	0.0068289	0.00301368	0.00181925	0.00469364	0.00415852	0.00385663	0.00373221	0.00475645
26		893.33	2	1788.67	1788.67	0.00882	5	4	1		Complex/Hybrid	a	Yes	32.8	8.26435e+06	19864348	9.84357e+06	14740062	2.66027e+07	12443119	3.89622e+06	6.90331e+06	20957215	81614436	10036085	6.08349e+06	56728736	2.63687e+07	7.87305e+06	7.57846e+06	4.11114e+06	4.03378e+06	7.2992e+06	279654	0.0454449	0.0319281	0.0409436	0.0321599	0.0447996	0.038871	0.0300751	0.0350779	0.0328107	0.0514219	0.0374121	0.0194978	0.0840704	0.0335109	0.0315731
27		913.85	2	1829.71	1829.69	0.02222	4	5	1		Complex/Hybrid	a	Yes	22.1	1.54116e+06	991352	801433	2.64114e+06	3.08341e+06	1.88322e+06	636798	1.17891e+06	1.55008e+06	6.34316e+06	1.38229e+06	805887	3.15124e+06	3.16247e+06	797329	4.98439e+06	2.54466e+06	2.05444e+06	4.92492e+06	165655	0.00847471	0.00159341	0.00333351	0.00576246	0.00519254	0.00588297	0.00491548	0.00599041	0.00242681	0.00399656	0.00515286	0.00258289	0.00467006	0.00401905	0.00319751
28		945.33	2	1892.67	1892.68	0.00208	6	3		1	Complex/Hybrid	a	Yes	37.55	1.25541e+06	2653843	1627488	3.39145e+06	3.05369e+06	1.95107e+06	1.23032e+06	1.44992e+06	4.64937e+06	7.18558e+06	1.64337e+06	2.85845e+06	3.58039e+06	7.78544e+06	1.59462e+06	47111148	28252487	2.58311e+07	47346614	1.22525e+06	0.00690337	0.00426555	0.00676942	0.00739948	0.00514249	0.00609493	0.00949694	0.00736749	0.00727906	0.00452733	0.00612607	0.00916143	0.00530604	0.00989419	0.00639486
29a		965.81	2	1933.63	1933.7	0.06868	5	4		1	Complex/Hybrid	a	Yes	39.1	3.25285e+06	10061081	4604445	11965996	1.32919e+07	7.94055e+06	2.46028e+06	2.92937e+06	1.05712e+07	53750050	4.91593e+06	4.5204e+06	1.3413e+07	1.24143e+07	3.69743e+06	1.10137e+07	1.0442e+07	6850946	18362411	465318	0.0178871	0.0161713	0.0191519	0.0261075	0.0223839	0.0248054	0.018991	0.0148851	0.0165503	0.0338657	0.0183254	0.0144881	0.0198778	0.0157768	0.0148277
29b		965.82	2	1933.65	1933.7	0.04868	5	4		1	Complex/Hybrid	b	Yes	30.55	8.99526e+06	27796497	1.68454e+07	21723363	3.52631e+07	1.23815e+07	4.56564e+06	6.60942e+06	31187614	75525018	1.08851e+07	10627245	20373029	22873571	1.03455e+07	58353760	2.28664e+07	20256672	51442817	1.4131e+06	0.0494642	0.0446776	0.0700673	0.0473961	0.0593839	0.0386785	0.0352424	0.0335845	0.0488274	0.0475852	0.0405771	0.0340607	0.0301923	0.0290691	0.0414884
30		994.86	2	1991.73	1991.75	0.01058	5	5	1		Complex/Hybrid	a	Yes	23.2	1.57429e+06	975542	1.10583e+06	1.44447e+06	1.66669e+06	733419	523240	969444	2.49673e+06	3.44002e+06	1.82887e+06	1.50019e+06	4.71918e+06	2834333	1.01882e+06	1.99204e+07	8.20089e+06	10276254	19430879	534339	0.00865689	0.001568	0.00459963	0.00315156	0.00280675	0.00229112	0.00403892	0.00492605	0.0039089	0.00216741	0.00681758	0.00480818	0.0069937	0.00360204	0.00408574
31a		1038.85	2	2079.71	2079.76	0.04658	5	4	1	1	Complex/Hybrid	a	Yes	35.85	5.3072e+06	18792699	6.61678e+06	9560719	2.38982e+07	1.45019e+07	2728002	7.62472e+06	2.34025e+07	42763613	8.85449e+06	5931538	1.77959e+07	2.11789e+07	7.01912e+06	32319020	13910701	1.18543e+07	2.40724e+07	1.22516e+06	0.0291838	0.0302057	0.027522	0.0208596	0.0402451	0.0453023	0.0210576	0.0387436	0.0366391	0.0269436	0.0330074	0.0190108	0.0263731	0.0269154	0.0281486
31b		1038.85	2	2079.71	2079.76	0.04658	5	4	1	1	Complex/Hybrid	b	Yes	44.05	2.13565e+07	70540528	18928528	52215272	1.00262e+08	44684532	13867290	1.77063e+07	83048955	319108976	38702750	41202336	117435536	129352584	26095322	316545760	172159620	188080052	273835020	8.01093e+06	0.117438	0.11338	0.0787319	0.113924	0.168843	0.13959	0.107042	0.0899711	0.130022	0.201057	0.144275	0.132055	0.174036	0.164389	0.104649
32a		1111.45	2	2224.91	2224.8	0.11592	5	4		2	Complex/Hybrid	a	Yes	34.25	3.62075e+07	150608460	83689882	112202816	9.94041e+07	63649882	36164250	40635070	149085450	318048512	59633126	62385312	117826148	128622564	56591812	46144572	30442049	20037919	41811508	1.31769e+06	0.199102	0.242074	0.348102	0.244805	0.167399	0.198835	0.279154	0.20648	0.233409	0.200389	0.222298	0.199947	0.174615	0.163461	0.226949
32b		1111.45	2	2224.91	2224.8	0.11592	5	4		2	Complex/Hybrid	b	Yes	43	2.50594e+06	1.51995e+07	7.90052e+06	19940564	1.25172e+07	5276902	2.55041e+06	3.09595e+06	12116524	24673514	3.84688e+06	4398813	9882826	1.45461e+07	4.59777e+06	18489664	6458257	7.48566e+06	18751938	680313	0.0137799	0.0244302	0.0328617	0.0435064	0.0210792	0.0164845	0.0196868	0.0157315	0.0189697	0.0155458	0.0143403	0.0140983	0.0146461	0.018486	0.0184383
32c		1111.45	2	2224.91	2224.8	0.11592	5	4		2	Complex/Hybrid	c	Yes	39.4	3.16114e+06	1.36532e+07	3.20004e+06	1.50577e+07	1.35147e+07	6.79371e+06	3.3245e+06	4.21819e+06	1.67479e+07	47436788	4.83299e+06	8.16509e+06	14957318	22566284	6819791	69085272	35255540	30029556	77670316	2962008	0.0173828	0.0219448	0.0133103	0.032853	0.022759	0.0212228	0.025662	0.021434	0.0262206	0.0298879	0.0180162	0.0261694	0.0221663	0.0286786	0.0273493
33a		1184.41	2	2370.83	2370.86	0.02198	5	4	1	2	Complex/Hybrid	a	Yes	37.4	4.48319e+06	28516860	3.79836e+06	1.26655e+07	1.9623e+07	9975180	2511566	5.39675e+06	1.7748e+07	28700510	2.48813e+06	3.86892e+06	1.72385e+07	1.87944e+07	6.18869e+06	4.29899e+06	2585719	2.39238e+06	4.38224e+06	91889.5	0.0246527	0.0458354	0.015799	0.0276336	0.0330457	0.0311614	0.0193869	0.0274226	0.0277863	0.018083	0.00927515	0.0124	0.025547	0.0238851	0.0248184
33b		1184.41	2	2370.83	2370.86	0.02198	5	4	1	2	Complex/Hybrid	b	Yes	39.15	2.31813e+06	20256096	3400955	7.55543e+06	19497657	6.3922e+06	1.47086e+06	2.8323e+06	17082242	22695621	6.69844e+06	3.45052e+06	13139023	20031481	4.85894e+06	1.85462e+07	8.51464e+06	9.16022e+06	1.88553e+07	549146	0.0127472	0.0325578	0.014146	0.0164845	0.0328345	0.0199686	0.0113536	0.0143918	0.026744	0.0142996	0.0249702	0.0110591	0.0194717	0.0254572	0.0194857
33c		1184.41	2	2370.83	2370.86	0.02198	5	4	1	2	Complex/Hybrid	c	Yes	47.55	2.98826e+07	153528256	2.43206e+07	74314908	135627896	75337520	29374595	40707174	137468926	366421424	52902592	105835368	132196056	216021756	55435898	262658052	176949372	137960400	221288332	8.10082e+06	0.164322	0.246767	0.10116	0.162141	0.228401	0.235346	0.226744	0.206846	0.215222	0.230867	0.197208	0.339206	0.195911	0.274533	0.222313
															1.81854e+08	6.22158e+08	2.40418e+08	4.58336e+08	5.93816e+08	3.20113e+08	1.2955e+08	1.96799e+08	6.38732e+08	1.58715e+09	2.68258e+08	3.12009e+08	6.74776e+08	7.8687e+08	2.49359e+08	1.73164e+09	1.12302e+09	8.29764e+08	1.77709e+09	5.67674e+07	1	1	1	1	1	1	1	1	1	1	1	1	1	1	1
[truncated: 52 more columns]

## Sheet: 2Bi
2Bi. Squamous cell carcinoma (SCC)_FFPE													*High quality MS/MS available from a minimum of one dataset
														Average LC retention time (RT) (min)	Non-tumour tissue															Non-tumour tissue																	Tumour tissue
				Observed mass (M, Da)	Theoretical mass (M, Da)		Monosaccharide composition								Average AUC (area under the curve)															Relative abundance (RA)															Average RA_Non Tumour	Standard Deviation_Non Tumour	Average AUC (area under the curve)
Glycan #	Oligomannose identifier	m/z	Charge (Z)			Delta mass	Hex	HexNAc	dHex	NeuAc	Glycan type	Isoform	MS/MS*		AUC_Donor1	AUC_Donor2	AUC_Donor3	AUC_Donor4	AUC_Donor5	AUC_Donor6	AUC_Donor7	AUC_Donor8	AUC_Donor9	AUC_Donor10	AUC_Donor11	AUC_Donor12	AUC_Donor13	AUC_Donor14	AUC_Donor15	RA_Donor1	RA_Donor2	RA_Donor3	RA_Donor4	RA_Donor5	RA_Donor6	RA_Donor7	RA_Donor8	RA_Donor9	RA_Donor10	RA_Donor11	RA_Donor12	RA_Donor13	RA_Donor14	RA_Donor15			AUC_Donor1	AUC_Donor2	AUC_Donor3
1		587.2	1	588.2	587.2	0.12007	1	2			Paucimannose	a	-	-	0	0	0	0	0	0	0	0	0	0	0	0	0	0	0	0	0	0	0	0	0	0	0	0	0	0	0	0	0	0	0	0	0	0	0
2		733.2	1	734.2	733.2	0.12007	1	2	1		Paucimannose	a	-	-	0	0	0	0	0	0	0	0	0	0	0	0	0	0	0	0	0	0	0	0	0	0	0	0	0	0	0	0	0	0	0	0	0	0	0
3a		749.38	1	750.387	749.4	0.11007	2	2			Paucimannose	a	Yes	19.95	111434	851061	1.57052e+06	396633	4766118	2277906	1.87488e+06	1.29561e+06	308139	1.09936e+06	1.47765e+06	1.58646e+06	130639	212356	110764	0.00375423	0.00133274	0.00198103	0.0012326	0.00642453	0.00278794	0.000835362	0.00169922	0.00284416	0.00165186	0.00874469	0.00135406	0.00101186	0.000484172	0.000758992	0.00245983	0.00230125	1.60495e+06	1.78201e+06	3.64509e+06
3b		749.38	1	750.387	749.4	0.11007	2	2			Paucimannose	b	-	-	0	0	0	0	0	0	0	0	0	0	0	0	0	0	0	0	0	0	0	0	0	0	0	0	0	0	0	0	0	0	0	0	0	0	0
4a		895.33	1	896.337	896.335	0.11007	2	2	1		Paucimannose	a	Yes	28.35	253600	2.2942e+06	4.77337e+06	1.53401e+06	6820537	5355021	7859980	2698103	781880	2.1146e+06	1746130	5.12131e+06	3147059	4.38102e+06	967239	0.00854383	0.00359267	0.00602103	0.00476719	0.0091938	0.00655405	0.00350204	0.00353862	0.00721686	0.00317732	0.0103335	0.00437108	0.0243754	0.00998876	0.00662786	0.00745361	0.00527623	9999962	1.11611e+07	19047532
4b		895.33	1	896.337	896.3	0.11007	2	2	1		Paucimannose	b	-	-	0	0	0	0	0	0	0	0	0	0	0	0	0	0	0	0	0	0	0	0	0	0	0	0	0	0	0	0	0	0	0	0	0	0	0
5		911.44	1	912.447	911.3	0.11007	3	2			Paucimannose	a	Yes	26.55	123609	1.88798e+06	2.59817e+06	1.10369e+06	6.25911e+06	6.91518e+06	4722535	2.15912e+06	579188	2153858	1.78416e+06	3.88256e+06	1.28379e+06	3475324	1.1495e+06	0.00416441	0.00295654	0.00327728	0.00342988	0.00843701	0.00846354	0.00210414	0.00283173	0.00534598	0.0032363	0.0105586	0.00331379	0.00994355	0.00792377	0.00787678	0.00559089	0.00293015	3.39717e+06	4008886	5.86895e+06
6		1057.4	1	1058.41	1057.3	0.11007	3	2	1		Paucimannose	a	Yes	34.85	277179	4536723	6.88403e+06	2.64945e+06	8396908	10418492	16710212	6.40537e+06	1267474	6739942	2.96878e+06	9.68725e+06	2164157	5.38716e+06	2.33296e+06	0.00933819	0.00710441	0.00868338	0.00823359	0.0113187	0.0127513	0.0074453	0.00840077	0.011699	0.0101272	0.0175691	0.00826815	0.0167624	0.0122828	0.0159862	0.0110647	0.0034334	8.28534e+06	1.42145e+07	1.35206e+07
7a	M4a	1073.4	1	1074.41	1074.37	0.0373	4	2			Oligomannose-related structure	a	-	-	0	0	0	0	0	0	0	0	0	0	0	0	0	0	0	0	0	0	0	0	0	0	0	0	0	0	0	0	0	0	0	0	0	0	0
7b	M4b	1073.4	1	1074.41	1074.37	0.0373	4	2			Oligomannose-related structure	b	-	-	0	0	0	0	0	0	0	0	0	0	0	0	0	0	0	0	0	0	0	0	0	0	0	0	0	0	0	0	0	0	0	0	0	0	0
7c	M4c	1073.4	1	1074.41	1074.37	0.0373	4	2			Oligomannose-related structure	c	-	-	0	0	0	0	0	0	0	0	0	0	0	0	0	0	0	0	0	0	0	0	0	0	0	0	0	0	0	0	0	0	0	0	0	0	0
8a	M5a	1235.48	1	1236.49	1236.49	-3e-05	5	2			Oligomannose	a	Yes	29	636675	11794696	1.34713e+07	7064669	20232276	24210504	24806402	12650653	1.51236e+06	10161660	3.57411e+06	2.25908e+07	2.80869e+06	9051039	2.84286e+06	0.0214497	0.0184702	0.0169925	0.0219546	0.0272723	0.0296314	0.0110526	0.0165916	0.0139593	0.0152685	0.0211515	0.0192815	0.0217546	0.0206364	0.0194803	0.0196631	0.00476146	1.58576e+07	25461473	2.34348e+07
8b	M5b	1235.48	1	1236.49	1236.49	-3e-05	5	2			Oligomannose	b	-	-	0	0	0	0	0	0	0	0	0	0	0	0	0	0	0	0	0	0	0	0	0	0	0	0	0	0	0	0	0	0	0	0	0	0	0
9a	M6a	698.27	2	1398.55	1398.55	0.00724	6	2			Oligomannose	a	Yes	22.1	460797	7.87545e+06	1.26659e+07	4868159	20258066	19719262	23858958	10582362	1.66255e+06	8064314	4.567e+06	1.62723e+07	3.0365e+06	8.90259e+06	2.14247e+06	0.0155243	0.0123328	0.0159765	0.0151286	0.027307	0.0241345	0.0106304	0.013879	0.0153455	0.0121171	0.0270274	0.0138886	0.0235191	0.020298	0.0146809	0.0174526	0.00553203	23710635	31864032	2.70775e+07
9b	M6b	698.27	2	1398.55	1398.55	0.00724	6	2			Oligomannose	b	-	-	0	0	0	0	0	0	0	0	0	0	0	0	0	0	0	0	0	0	0	0	0	0	0	0	0	0	0	0	0	0	0	0	0	0	0
10a	M7a	779.3	2	1560.61	1560.61	0.00724	7	2			Oligomannose	a	Yes	20.2	265491	3.87296e+06	6.00294e+06	2.7762e+06	13033931	12049888	13139812	5952772	1.18687e+06	4335946	2.38918e+06	7.96795e+06	1.90065e+06	6405799	1.08477e+06	0.00894443	0.00606498	0.00757198	0.0086275	0.0175692	0.0147479	0.00585449	0.00780718	0.010955	0.00651502	0.0141391	0.00680071	0.0147214	0.0146053	0.00743324	0.0101572	0.0039311	1.27567e+07	19343578	1.48397e+07
10b	M7b	779.3	2	1560.61	1560.61	0.00724	7	2			Oligomannose	b	Yes	21.2	122028	1.27072e+06	2.39728e+06	907486	4.75893e+06	4.69936e+06	4114381	2.15404e+06	410701	1.31961e+06	1375176	2.58216e+06	790184	2.15901e+06	500728	0.00411115	0.00198992	0.00302388	0.00282016	0.00641483	0.00575158	0.00183318	0.00282506	0.00379082	0.00198279	0.00813824	0.00220389	0.00612035	0.00492255	0.00343116	0.0039573	0.00191758	5.15282e+06	8.08961e+06	5.55379e+06
11a	M8a	860.33	2	1722.67	1722.67	0.00724	8	2			Oligomannose	a	Yes	20.85	538869	8.79654e+06	1.52083e+07	6134662	18342742	27763204	31084792	11816732	2.04819e+06	7892573	3.74838e+06	20760498	2803904	9406826	1.58061e+06	0.0181546	0.0137752	0.0191835	0.0190644	0.0247252	0.0339796	0.0138499	0.0154979	0.0189051	0.0118591	0.0221828	0.0177193	0.0217175	0.0214476	0.0108309	0.0188595	0.00577304	3.61947e+07	54581108	4.6409e+07
11b	M8b	860.33	2	1722.67	1722.67	0.00724	8	2			Oligomannose	b	-	-	0	0	0	0	0	0	0	0	0	0	0	0	0	0	0	0	0	0	0	0	0	0	0	0	0	0	0	0	0	0	0	0	0	0	0
12	M9	941.31	2	1884.63	1884.63	0.00724	9	2			Oligomannose	a	Yes	21.4	627980	9.52907e+06	1.56132e+07	6748869	15784313	24521626	30379176	11502445	1.82369e+06	8.08967e+06	1.19984e+06	2.39168e+07	1.99532e+06	6.04766e+06	1.12752e+06	0.0211567	0.0149223	0.0196941	0.0209732	0.0212766	0.0300122	0.0135356	0.0150857	0.016833	0.0121552	0.00710058	0.0204132	0.0154546	0.0137887	0.00772618	0.0166752	0.00584431	3.61992e+07	50655942	45162154
13	M8+Glc	941.31	2	1884.63	1884.63	0.00724	9	2			Oligomannose-related structure	a	-	-	0	0	0	0	0	0	0	0	0	0	0	0	0	0	0	0	0	0	0	0	0	0	0	0	0	0	0	0	0	0	0	0	0	0	0
14	M9+Glc	1022.3	2	2046.61	2046.71	0.09848	10	2			Oligomannose-related structure	a	-	-	0	0	0	0	0	0	0	0	0	0	0	0	0	0	0	0	0	0	0	0	0	0	0	0	0	0	0	0	0	0	0	0	0	0	0
15		702.27	2	1406.55	1406.55	0.00724	3	3		1	Complex/Hybrid	a	Yes	24.55	126907	650591	650193	388691	1.0692e+06	723497	1.90481e+06	720418	130157	342636	311779	823093	220814	430835	139455	0.00427551	0.00101881	0.00082014	0.00120792	0.00144124	0.000885493	0.000848693	0.000944843	0.00120137	0.000514832	0.0018451	0.000702516	0.00171031	0.000982308	0.000955591	0.00129031	0.000900789	518780	1.06853e+06	734776
16		731.28	2	1464.57	1464.57	0.00724	3	4	1		Complex/Hybrid	a	Yes	28.2	404209	8.5196e+06	1.39052e+07	5922960	22527992	21731720	188876656	13313817	1.52551e+06	17519120	5.92591e+06	1.27675e+07	4.62373e+06	1.42907e+07	1.24911e+07	0.0136179	0.0133415	0.0175398	0.0184065	0.0303668	0.0265976	0.0841547	0.0174613	0.0140806	0.0263235	0.0350693	0.0108971	0.0358129	0.0325829	0.0855934	0.0307897	0.0234772	1.24672e+07	2.91205e+07	57386567
17		783.3	2	1568.61	1568.61	0.00724	4	3		1	Complex/Hybrid	a	Yes	32.5	0	2.37712e+06	3.34826e+06	945387	5.9535e+06	3.25158e+06	6023462	3.22968e+06	869701	3.35488e+06	1.32997e+06	4.52446e+06	1.21699e+06	4.41342e+06	1.15362e+06	0	0.00372252	0.00422343	0.00293794	0.00802507	0.00397963	0.00268378	0.00423579	0.00802746	0.00504091	0.00787074	0.00386166	0.00942612	0.0100626	0.00790502	0.00546685	0.00288745	1.55064e+06	3.36772e+06	4.36149e+06
18		799.8	2	1601.61	1601.61	0.00724	6	3			Complex/Hybrid	a	Yes	24.9	143369	3.02984e+06	3.98995e+06	1.82944e+06	9031743	5.68583e+06	9459647	4558265	796009	4.83687e+06	1.31462e+06	6.63597e+06	1350530	5361562	1.77097e+06	0.00483013	0.00474467	0.00503284	0.00568529	0.0121744	0.00695893	0.00421478	0.00597826	0.00734727	0.00726769	0.00777989	0.00566385	0.0104605	0.0122244	0.0121353	0.00749988	0.00287165	2.51344e+06	5.2758e+06	4.17425e+06
19a		812.33	2	1626.67	1626.67	0.00724	4	4	1		Complex/Hybrid	a	Yes	28.8	424940	7.0946e+06	1.23469e+07	4.0991e+06	13406628	10410983	60742640	14575368	1.79282e+06	13203399	4.16144e+06	1.2702e+07	3.00471e+06	1.14892e+07	6.75327e+06	0.0143163	0.01111	0.0155741	0.0127386	0.0180716	0.0127421	0.0270641	0.0191159	0.016548	0.0198389	0.0246273	0.0108413	0.0232728	0.0261954	0.0462758	0.0198888	0.0090526	9.5531e+06	1.50458e+07	24936300
19b		812.33	2	1626.67	1626.67	0.00724	4	4	1		Complex/Hybrid	b	Yes	29.4	314936	5.24887e+06	9.25433e+06	3.55331e+06	11238797	9212110	42663356	9224154	1.21987e+06	9054932	2.26786e+06	1.00665e+07	2.23084e+06	8.57374e+06	3.79792e+06	0.0106102	0.00821962	0.0116732	0.0110425	0.0151494	0.0112748	0.0190088	0.0120977	0.0112596	0.0136056	0.0134211	0.00859188	0.0172789	0.0195482	0.0260247	0.0139204	0.00477941	8.37611e+06	1.17463e+07	1.57228e+07
20		820.32	2	1642.65	1642.65	0.00724	5	4			Complex/Hybrid	a	Yes	26.85	277242	4.48716e+06	7.04735e+06	4.16476e+06	11219291	10878870	22873696	4.87821e+06	1.38746e+06	7654637	2.7033e+06	9.35122e+06	2.42594e+06	7056521	2.55672e+06	0.00934032	0.0070268	0.00888938	0.0129427	0.0151231	0.0133147	0.0101915	0.00639787	0.0128064	0.0115015	0.0159981	0.00798135	0.01879	0.0160889	0.0175196	0.0122608	0.00390796	1.71471e+07	2.05566e+07	9.86834e+06
21		832.83	2	1667.67	1667.67	0.00724	3	5	1		Complex/Hybrid	a	Yes	19.85	203958	4.06387e+06	7.70347e+06	2.75738e+06	6.26393e+06	11685299	66024524	6791880	622988	5.70631e+06	2.66513e+06	6.92134e+06	1.62949e+06	4890916	1.2502e+06	0.00687139	0.00636394	0.009717	0.008569	0.00844351	0.0143017	0.0294175	0.00890769	0.00575027	0.00857406	0.0157721	0.00590743	0.0126212	0.0111513	0.00856681	0.010729	0.0059566	3.79571e+06	1.1206e+07	2.30269e+07
22a		856.33	2	1714.67	1714.67	0.00724	4	3	1	1	Complex/Hybrid	a	Yes	30.75	189115	2.20572e+06	3.72728e+06	1.11709e+06	4.73703e+06	3.94785e+06	8968018	3.51702e+06	1.08751e+06	3057677	1.42552e+06	4.63e+06	1.42042e+06	2.44366e+06	893493	0.00637131	0.0034541	0.00470151	0.00347154	0.00638532	0.0048318	0.00399573	0.00461265	0.0100378	0.00459434	0.00843617	0.00395174	0.0110018	0.00557157	0.00612253	0.005836	0.00232037	5.62207e+06	8.96211e+06	13391506
22b		856.33	2	1714.67	1714.67	0.00724	4	3	1	1	Complex/Hybrid	b	Yes	38.95	136622	3.20221e+06	4.04701e+06	1.14874e+06	5.83911e+06	3507709	8558108	4.68788e+06	851893	3630099	1.68938e+06	6.26567e+06	1.35391e+06	3.99286e+06	1.25932e+06	0.0046028	0.0050146	0.00510482	0.00356988	0.00787087	0.00429311	0.0038131	0.00614825	0.00786309	0.00545444	0.00999769	0.0053478	0.0104867	0.00910375	0.0086293	0.00648668	0.00230136	2.88664e+06	5.5322e+06	6.36481e+06
22c		856.33	2	1714.67	1714.67	0.00724	4	3	1	1	Complex/Hybrid	c	Yes	47.95	87925.1	1.72395e+06	3.37229e+06	609963	3131345	1.85804e+06	6.08343e+06	3.25833e+06	708451	4.1339e+06	1.20429e+06	3.41809e+06	1.33698e+06	2.63985e+06	921150	0.00296221	0.00269967	0.00425374	0.00189556	0.00422092	0.00227406	0.00271049	0.00427337	0.0065391	0.00621143	0.00712694	0.00291737	0.0103556	0.00601888	0.00631204	0.00471809	0.00233595	1.16969e+06	1993412	3.03925e+06
23		864.35	2	1730.71	1730.71	0.00724	5	3		1	Complex/Hybrid	a	Yes	35.3	131373	4.82714e+06	6.44684e+06	2119661	10947487	6.96116e+06	11225439	7064560	1.42864e+06	6.71361e+06	2021361	10162247	1.62452e+06	7.38599e+06	2064411	0.00442598	0.0075592	0.00813191	0.00658719	0.0147568	0.00851981	0.00500154	0.00926531	0.0131865	0.0100876	0.0119623	0.00867356	0.0125827	0.0168401	0.0141461	0.0101151	0.00367158	2.00866e+06	4.11794e+06	5.97314e+06
24		884.8	2	1771.61	1771.61	0.00724	4	4		1	Complex/Hybrid	a	Yes	25.2	126833	2.82321e+06	2.67299e+06	1.64533e+06	6867824	3.89924e+06	28776948	2.39486e+06	436532	2.6494e+06	1.49237e+06	3.76038e+06	953583	2.87425e+06	1.04822e+06	0.00427301	0.00442109	0.00337166	0.00511312	0.00925754	0.0047723	0.0128217	0.00314091	0.00402925	0.00398088	0.0088318	0.00320951	0.00738595	0.00655332	0.00718277	0.00588965	0.00276727	3.37486e+06	1.05741e+07	4.53185e+06
25		893.33	2	1788.67	1788.67	0.00724	5	4	1		Complex/Hybrid	a	Yes	32.8	1.29977e+06	28454975	3.73386e+07	20960492	45300056	42763368	150181584	35124600	7822030	42291072	9240728	6.31122e+07	8273925	35398480	1.41801e+07	0.0437894	0.0445599	0.0470982	0.0651381	0.0610626	0.0523384	0.066914	0.0460666	0.0721984	0.0635448	0.0546863	0.0538668	0.0640854	0.0807088	0.0971668	0.0608816	0.0147316	4.37781e+07	120108442	5.6244e+07
26a		913.85	2	1829.71	1829.71	0.00724	4	5	1		Complex/Hybrid	a	Yes	20.75	160873	1719861	2.95129e+06	1.15669e+06	1.54447e+06	3.65456e+06	14714174	2118835	515005	1.74969e+06	1.05867e+06	3.71202e+06	433630	926700	339102	0.00541984	0.00269327	0.0037227	0.0035946	0.00208188	0.00447284	0.00655596	0.0027789	0.00475356	0.00262901	0.00626516	0.00316824	0.00335867	0.00211288	0.00232364	0.00372874	0.00145996	1.31182e+06	3.02152e+06	4092149
26b		913.85	2	1829.71	1829.71	0.00724	4	5	1		Complex/Hybrid	b	Yes	22	343701	6.23997e+06	1.30421e+07	3.73175e+06	7.66321e+06	14072851	54665068	11277356	1.38072e+06	8606318	3512488	13630946	1.87644e+06	7.23021e+06	1.95377e+06	0.0115793	0.00977166	0.016451	0.011597	0.0103297	0.0172239	0.0243562	0.0147905	0.0127442	0.0129315	0.0207868	0.0116341	0.0145339	0.0164849	0.0133879	0.0145735	0.00399588	5.6517e+06	1.24235e+07	1.80415e+07
27a		945.33	2	1892.67	1892.67	0.00724	6	3		1	Complex/Hybrid	a	Yes	25.55	136548	1.70272e+06	2.22525e+06	1.01116e+06	2725084	2.50871e+06	6122417	1.51412e+06	240576	1.52404e+06	455802	3.04377e+06	486286	1.36738e+06	417370	0.00460032	0.00266643	0.00280689	0.00314234	0.0036733	0.00307043	0.00272787	0.0019858	0.00222055	0.00228997	0.00269742	0.00259788	0.00376651	0.00311763	0.00285996	0.00294822	0.000667433	2.18223e+06	5.28023e+06	3.91938e+06
27b		945.33	2	1892.67	1892.67	0.00724	6	3		1	Complex/Hybrid	b	Yes	34.1	200088	5.79933e+06	6.84855e+06	2.54564e+06	11665894	7582340	10349211	9364024	902566	6047990	1.7345e+06	1.16283e+07	1.66114e+06	6800722	1.66796e+06	0.00674099	0.00908163	0.00863862	0.00791099	0.0157251	0.00928008	0.00461113	0.0122811	0.00833081	0.00908746	0.0102647	0.00992484	0.0128663	0.0155057	0.0114295	0.0101119	0.00303902	2.22998e+06	4.80442e+06	5.48755e+06
28a		965.81	2	1933.63	1933.63	0.00724	5	4		1	Complex/Hybrid	a	Yes	35.7	582984	1.58203e+07	1.92963e+07	6.92936e+06	26225870	20145414	43343792	16570060	2736851	21333128	4185617	2.78099e+07	4.8704e+06	1.72099e+07	5.01872e+06	0.0196408	0.0247742	0.02434	0.0215341	0.0353514	0.0246561	0.019312	0.021732	0.0252615	0.0320543	0.0247703	0.023736	0.0377235	0.0392387	0.03439	0.0272343	0.00665969	1.25386e+07	27120964	2.06296e+07
28b		965.82	2	1933.65	1933.65	0.00724	5	4		1	Complex/Hybrid	b	Yes	27.4	2.39591e+06	44610359	42350108	27639506	73732992	43782348	201570048	34016656	4.12349e+06	30690970	12578419	5.83327e+07	7.04346e+06	25514137	5.7693e+06	0.0807187	0.0698589	0.0534196	0.0858942	0.099389	0.0535855	0.0898103	0.0446135	0.0380603	0.046115	0.0744386	0.0497875	0.0545549	0.0581724	0.0395333	0.0625301	0.0194589	6.29631e+07	219155052	6.04364e+07
29		994.86	2	1991.73	1991.73	0.00724	5	5	1		Complex/Hybrid	a	Yes	23.2	269517	5.08845e+06	1.03346e+07	3.6751e+06	3881308	10701738	30103678	7.37279e+06	720489	5833779	2.00889e+06	1.33968e+07	1.12869e+06	3272467	933277	0.00908008	0.0079684	0.0130359	0.011421	0.00523184	0.0130979	0.0134128	0.00966956	0.00665022	0.0087656	0.0118885	0.0114343	0.00874223	0.00746125	0.00639514	0.00961698	0.00263884	5.1966e+06	8.7045e+06	9.85875e+06
30a		1038.85	2	2079.71	2079.71	0.00724	5	4	1	1	Complex/Hybrid	a	Yes	32.47	2.4481e+06	27854777	3.51675e+07	17298106	26929290	39253596	136569344	27716906	4.93921e+06	27972860	7079099	49477204	4.88502e+06	1.28156e+07	5.58505e+06	0.0824768	0.04362	0.0443595	0.0537566	0.0362995	0.0480427	0.060849	0.0363513	0.0455896	0.0420309	0.0418939	0.0422292	0.0378368	0.0292198	0.0382707	0.0455218	0.0127124	4.85923e+07	154599594	69523960
30b		1038.85	2	2079.71	2079.71	0.00724	5	4	1	1	Complex/Hybrid	b	Yes	40.5	3676163	108429322	117049484	47926884	104362896	123562864	301467040	149783392	21444164	148366592	22575072	232420648	19811135	82936360	27811453	0.12385	0.169798	0.147644	0.14894	0.140677	0.151229	0.13432	0.196444	0.197933	0.22293	0.133598	0.198373	0.153446	0.189096	0.190574	0.16659	0.0303045	6.59907e+07	184437200	1.39166e+08
31a		1111.45	2	2224.91	2224.91	0.00724	5	4		2	Complex/Hybrid	a	Yes	34.25	6.67674e+06	152904368	162571964	72782376	125280904	137710112	388162528	121435376	16611402	97329112	27376720	192368424	1.59242e+07	49919696	1.51561e+07	0.22494	0.239445	0.205065	0.226183	0.168873	0.168544	0.172947	0.159265	0.153326	0.146243	0.162014	0.164188	0.123341	0.113817	0.103855	0.168803	0.040516	1.1386e+08	225886336	179812872
31b		1111.45	2	2224.91	2224.91	0.00724	5	4		2	Complex/Hybrid	b	Yes	35.9	784004	11496353	19320092	5.08718e+06	8164559	14860918	23268788	10570010	1.5221e+06	9349047	2.31765e+06	17782174	3.04243e+06	11927840	1.53503e+06	0.0264132	0.018003	0.02437	0.0158092	0.0110055	0.0181884	0.0103675	0.0138628	0.0140492	0.0140475	0.0137158	0.0151772	0.023565	0.0271956	0.0105185	0.0170859	0.00571345	1.65435e+07	2.60895e+07	2.22327e+07
31c		1111.45	2	2224.91	2224.91	0.00724	5	4		2	Complex/Hybrid	c	Yes	42.5	675056	1.62239e+07	2.18459e+07	4451009	14514407	12880245	25564836	19960862	2.20182e+06	15858091	2.30784e+06	2.63925e+07	2.94178e+06	8.89275e+06	2.58537e+06	0.0227427	0.0254062	0.027556	0.0138322	0.0195648	0.0157642	0.0113905	0.0261791	0.0203231	0.0238277	0.0136577	0.0225262	0.0227855	0.0202755	0.0177158	0.0202365	0.00489822	6.91528e+06	1.20752e+07	2.02379e+07
32a		1184.41	2	2370.83	2370.83	0.00724	5	4	1	2	Complex/Hybrid	a	Yes	33.22	694823	1.20161e+07	2.11307e+07	7.85971e+06	5.12113e+06	18408902	74291400	14019108	1864956	14084008	2.04164e+06	24919077	1.20553e+06	4.78665e+06	1.96533e+06	0.0234087	0.0188169	0.0266538	0.0244253	0.00690307	0.0225308	0.0331008	0.0183863	0.0172138	0.0211621	0.0120823	0.0212686	0.00933736	0.0109136	0.0134671	0.0186447	0.00714062	1.85305e+07	29937557	3.17749e+07
32b		1184.41	2	2370.83	2370.83	0.00724	5	4	1	2	Complex/Hybrid	b	Yes	41	384296	8318193	1.57338e+07	3.64269e+06	3.3602e+06	12091251	15753591	5378924	1495703	6.75569e+06	1.73568e+06	1.72583e+07	1.68672e+06	3.07586e+06	1.04716e+06	0.012947	0.0130261	0.0198463	0.0113203	0.00452941	0.0147986	0.00701907	0.00705457	0.0138055	0.0101508	0.0102717	0.0147301	0.0130644	0.00701299	0.00717552	0.0111168	0.00406715	1.79538e+07	55986775	2.62655e+07
32c		1184.48	2	2370.97	2370.97	0.00724	5	4	1	2	Complex/Hybrid	c	Yes	46.8	2.92466e+06	87325026	1.04077e+08	29683044	50361016	79251280	144567760	149197440	15343579	92763152	15287484	2.07282e+08	10216329	34775198	9820821	0.098532	0.136749	0.131281	0.0922448	0.0678845	0.0969962	0.0644127	0.195675	0.141623	0.139382	0.0904708	0.176917	0.0791302	0.0792877	0.0672957	0.110525	0.040896	3.73359e+07	84049132	130994356
33		1221.43	2	2444.87	2444.87	0.00724	6	5	1	1	Complex/Hybrid	a	Yes	37.5	43955.9	1.61119e+06	1.8023e+06	919122	142893	2.14085e+06	2.97106e+06	1.62174e+06	37519.1	1.14654e+06	137361	2.6707e+06	167283	472684	210192	0.00148088	0.00252308	0.00227338	0.00285632	0.000192613	0.0026202	0.00132377	0.00212695	0.000346306	0.00172274	0.000812896	0.00227947	0.00129568	0.00107772	0.00144031	0.00162482	0.000816055	3.67286e+06	6.31086e+06	2.74598e+06
															2.96823e+07	6.38578e+08	7.92783e+08	3.21785e+08	7.41863e+08	8.17056e+08	2.2444e+09	7.62474e+08	1.08341e+08	6.65531e+08	1.68977e+08	1.17163e+09	1.29108e+08	4.38595e+08	1.45935e+08	1	1	1	1	1	1	1	1	1	1	1	1	1	1	1	1		6.8939e+08	1.52972e+09	1.17953e+09
[truncated: 32 more columns]

## Sheet: 3i
3. Gastric cancer (GC)_FF													*High quality MS/MS available from a minimum of one dataset
														Average LC retention time (RT) (min)	Non-tumour tissue			Non-tumour tissue					Tumour tissue			Tumour tissue
				Observed mass (M, Da)	Theoretical mass (M, Da)		Monosaccharide composition								Average AUC (area under the curve)			Relative abundance (RA)			Average RA_Non-tumour	Standard deviation_Non-tumour	Average AUC (area under the curve)			Relative abundance (RA)			Average RA Tumour	Standard deviation_Tumour
Glycan #	Oligomannose identifier	m/z	Charge (Z)			Delta mass	Hex	HexNAc	dHex	NeuAc	Glycan type	Isoform	MS/MS*		AUC_Donor 1	AUC_Donor 2	AUC_Donor 3	RA_Donor 1	RA_Donor 2	RA_Donor 3			AUC_Donor1	AUC_Donor2	AUC_Donor3	RA_Donor1	RA_Donor2	RA_Donor3				N-glycan type distribution
1		587.2	1	588.2	587.2	0.12007	1	2			Paucimannose	a	-	-	0	0	0	0	0	0	0	0	0	0	0	0	0	0	0	0			Non-tumour	Tumour
2		733.2	1	734.2	733.2	0.12007	1	2	1		Paucimannose	a	-	-	0	0	0	0	0	0	0	0	0	0	0	0	0	0	0	0		Paucimannose	0.0136	0.0335
3a		749.38	1	750.387	749.4	0.11007	2	2			Paucimannose	a	Yes	16.1567	3910.34	10822	5640.54	0.00410655	0.0103875	0.00311725	0.00587045	0.00394307	23448.1	30350.2	6238.48	0.0169244	0.0137724	0.00334232	0.0113464	0.0071086		Oligomannose	0.2396	0.2162
3b		749.38	1	750.387	749.4	0.11007	2	2			Paucimannose	b	-	-	0	0	0	0	0	0	0	0	0	0	0	0	0	0	0	0		Oligomannose-related structure	0	0
4a		895.33	1	896.337	896.335	0.11007	2	2	1		Paucimannose	a	Yes	18.444	0	7835.48	7823.77	0	0.00752095	0.00432381	0.00394825	0.00377452	29260.5	30855.1	5652.61	0.0211197	0.0140015	0.00302843	0.0127165	0.00911381		Complex/Hybrid	0.7468	0.7503
4b		895.33	1	896.337	896.3	0.11007	2	2	1		Paucimannose	b	-	-	0	0	0	0	0	0	0	0	0	0	0	0	0	0	0	0			1	1
5		911.44	1	912.447	911.3	0.11007	3	2			Paucimannose	a	Yes	18.0583	3289.99	5503.55	4660.16	0.00345506	0.00528263	0.00257544	0.00377105	0.00138098	15724.5	20331.1	5440.28	0.0113497	0.00922586	0.00291467	0.00783007	0.0043873
6		1057.4	1	1058.41	1057.3	0.11007	3	2	1		Paucimannose	a	Yes	20.04	0	0	0	0	0	0	0	0	0	10810.8	0	0	0.00490575	0	0.00163525	0.00283234		Oligomannose distribution*	Non-tumour	Tumour
7a	M4a	1073.4	1	1074.41	1074.37	0.0373	4	2			Oligomannose-related structure	a	Yes	17.4533	2391.27	0	0	0.00251125	0	0	0.000837084	0.00144987	13078.2	5813.59	0	0.00943956	0.0026381	0	0.00402589	0.0048704		M5	0.0488777	0.0399465
7b	M4b	1073.4	1	1074.41	1074.37	0.0373	4	2			Oligomannose-related structure	b	-	-	0	0	0	0	0	0	0	0	0	0	0	0	0	0	0	0		M6	0.028024	0.03887
7c	M4c	1073.4	1	1074.41	1074.37	0.0373	4	2			Oligomannose-related structure	c	-	-	0	0	0	0	0	0	0	0	0	0	0	0	0	0	0	0		M7	0.0166719	0.0328763
8a	M5a	1235.4	1	1236.41	1236.42	-0.0155	5	2			Oligomannose	a	Yes	18.735	57018	65602.9	43037.3	0.0598789	0.0629695	0.0237846	0.0488777	0.0217861	64879.9	105820	46646.8	0.0468291	0.048019	0.0249914	0.0399465	0.0129651		M8	0.0584436	0.0505717
8b	M5b	1235.4	1	1236.41	1236.42	-0.0155	5	2			Oligomannose	b	-	-	0	0	0	0	0	0	0	0	0	0	0	0	0	0	0	0		M9	0.0867307	0.0498578
9a	M6a	698.3	2	1398.61	1398.48	0.139	6	2			Oligomannose	a	Yes	16.8633	26640.8	45769.7	22007	0.0279775	0.0439324	0.0121622	0.028024	0.0158852	70435.9	116034	24482	0.0508393	0.0526542	0.0131164	0.03887	0.0223217
9b	M6b	698.3	2	1398.61	1398.48	0.139	6	2			Oligomannose	b	-	-	0	0	0	0	0	0	0	0	0	0	0	0	0	0	0	0		*Note that all observed oligomannosidic N-glycan isomers were combined for this quantitative analysis.
10a	M7a	779.3	2	1560.61	1560.53	0.0862	7	2			Oligomannose	a	Yes	16.5683	22530.6	19306.5	14155.9	0.0236611	0.0185315	0.00782324	0.0166719	0.00808101	58811.8	94898.3	24482	0.0424492	0.0430631	0.0131164	0.0328763	0.0171153
10b	M7b	779.3	2	1560.61	1560.53	0.0862	7	2			Oligomannose	b	-	-	0	0	0	0	0	0	0	0	0	0	0	0	0	0	0	0
11a	M8a	860.3	2	1722.61	1722.58	0.0334	8	2			Oligomannose	a	Yes	16.315	78402.8	77515.2	33638.7	0.0823366	0.0744036	0.0185904	0.0584436	0.034741	82526.4	179419	20031	0.059566	0.0814173	0.0107318	0.0505717	0.0361909
11b	M8b	860.3	2	1722.61	1722.58	0.0334	8	2			Oligomannose	b	-	-	0	0	0	0	0	0	0	0	0	0	0	0	0	0	0	0
12	M9	941.3	2	1884.61	1884.63	-0.0194	9	2			Oligomannose	a	Yes	16.4767	96852.3	127662	65037.9	0.101712	0.122537	0.0359432	0.0867307	0.045199	80917.4	154347	39437.4	0.0584046	0.0700399	0.0211289	0.0498578	0.0255511
13	M8+Glc	941.3	2	1884.61	1884.63	-0.0194	9	2			Oligomannose-related structure	a	-	-	0	0	0	0	0	0	0	0	0	0	0	0	0	0	0	0
14	M9+Glc	1022.3	2	2046.61	2046.71	0.09848	10	2			Oligomannose-related structure	a	-	-	0	0	0	0	0	0	0	0	0	0	0	0	0	0	0	0
15		731.25	2	1464.51	1464.53	-0.0193	3	4	1		Complex/Hybrid	a	Yes	17.3967	0	0	5479.97	0	0	0.00302851	0.0010095	0.00174851	0	5869.97	5130.87	0	0.00266368	0.0027489	0.0018042	0.00156306
16		783.4	2	1568.81	1568.54	0.2698	4	3		1	Complex/Hybrid	a	Yes	18.2	0	4412.19	0	0	0.00423508	0	0.00141169	0.00244512	7391.7	7508.35	0	0.00533519	0.00340715	0	0.00291411	0.00270155
17		820.3	2	1642.61	1642.58	0.033	5	4			Complex/Hybrid	a	Yes	17.7783	8170.17	10096.8	10950.5	0.00858011	0.00969154	0.00605181	0.00810782	0.00186526	11990.5	24791.5	8491.42	0.00865448	0.0112499	0.00454934	0.00815125	0.00337852
18a		893.33	2	1788.67	1788.64	0.0351	5	4	1		Complex/Hybrid	a	Yes	18.916	18600.9	0	13920.5	0.0195342	0	0.00769319	0.00907579	0.00984022	10252.6	33997.2	13554.3	0.00740012	0.0154273	0.0072618	0.0100297	0.00467494
18b		893.33	2	1788.67	1788.64	0.0351	5	4	1		Complex/Hybrid	b	Yes	20.97	0	36891.4	13226.5	0	0.0354105	0.00730964	0.01424	0.0186949	10951.3	82565.8	24861.9	0.00790441	0.0374669	0.01332	0.0195637	0.0157392
19		913.9	2	1829.81	1829.67	0.1485	4	5	1		Complex/Hybrid	a	Yes	16.315	10710.9	15777.9	12423.3	0.0112483	0.0151446	0.00686576	0.0110862	0.0041418	10658.8	24352.2	8086.64	0.00769333	0.0110506	0.00433248	0.00769213	0.00335905
20		957.83	2	1917.67	1917.68	-0.0075	4	4	1	1	Complex/Hybrid	a	Yes	19.3025	0	6512.06	0	0	0.00625066	0	0.00208355	0.00360882	17124.3	17434.3	5067.39	0.01236	0.00791136	0.00271489	0.00766208	0.00482737
21a		965.9	2	1933.81	1933.68	0.1376	5	4		1	Complex/Hybrid	a	Yes	18.5417	33711	20265.9	41173.7	0.0354025	0.0194524	0.0227546	0.0258698	0.00841899	20143.6	236830	140325	0.0145392	0.107469	0.0751801	0.0657295	0.0471803
21b		965.9	2	1933.81	1933.68	0.1376	5	4		1	Complex/Hybrid	b	Yes	19.258	50763.8	69164.4	102591	0.0533109	0.0663881	0.0566972	0.0587987	0.00678714	69886.2	0	16383.2	0.0504425	0	0.00877745	0.01974	0.0269489
21c		965.9	2	1933.81	1933.68	0.1376	5	4		1	Complex/Hybrid	c	Yes	20.73	13881.8	0	15972.1	0.0145783	0	0.00882699	0.00780177	0.00734303	12959.6	20377.1	19813.5	0.00935398	0.00924675	0.0106153	0.00973866	0.000761044
22		994.8	2	1991.61	1991.72	-0.1043	5	5	1		Complex/Hybrid	a	Yes	16.4617	8649.34	12505.3	13515.1	0.00908333	0.0120033	0.0074691	0.00951857	0.00229821	10024	33060.1	8682.84	0.00723513	0.0150021	0.0046519	0.00896303	0.00538708
23a		1038.8	2	2079.61	2079.73	-0.1203	5	4	1	1	Complex/Hybrid	a	Yes	19.53	9045.59	9694.42	13748.8	0.00949946	0.00930527	0.00759828	0.008801	0.0010461	12900	35710.4	12510.8	0.00931098	0.0162047	0.00670276	0.0107395	0.00490942
23b		1038.8	2	2079.61	2079.73	-0.1203	5	4	1	1	Complex/Hybrid	b	Yes	21.71	39646.7	23386.1	43781.2	0.0416359	0.0224474	0.0241957	0.0294263	0.0106099	39486.4	67780	39471.2	0.0285005	0.0307573	0.021147	0.0268016	0.00502534
23c		1038.8	2	2079.61	2079.73	-0.1203	5	4	1	1	Complex/Hybrid	c	Yes	23.782	13123.2	21090.2	35366.9	0.0137817	0.0202436	0.0195456	0.0178569	0.00354651	0	26134.6	39630.4	0	0.0118594	0.0212323	0.0110306	0.0106404
24a		1059.4	2	2120.81	2120.76	0.0531	4	5	1	1	Complex/Hybrid	a	Yes	20.4583	9667.8	9551.86	22989.7	0.0101529	0.00916843	0.0127053	0.0106755	0.00182544	33070.7	37702.6	23806.3	0.0238698	0.0171088	0.0127544	0.017911	0.00560095
24b		1059.4	2	2120.81	2120.76	0.0531	4	5	1	1	Complex/Hybrid	b	Yes	22.5367	19919.1	16733.2	40195.6	0.0209186	0.0160615	0.0222141	0.0197314	0.00324358	66120.2	50718.3	57345.4	0.0477243	0.023015	0.0307232	0.0338208	0.0126425
25a		1111.4	2	2224.81	2224.77	0.0422	5	4		2	Complex/Hybrid	a	Yes	22.0117	14396.6	30084.1	29457.5	0.0151189	0.0288764	0.0162797	0.0200917	0.0076299	31858	33530.7	55160.6	0.0229945	0.0152156	0.0295527	0.0225876	0.00717722
25b		1111.4	2	2224.81	2224.77	0.0422	5	4		2	Complex/Hybrid	b	Yes	23.9	0	0	0	0	0	0	0	0	0	11452.3	0	0	0.00519686	0	0.00173229	0.00300041
25c		1111.9	2	2225.81	2225.79	0.0218	5	4	2	1	Complex/Hybrid	a	Yes	19.3217	102276	67634.1	203790	0.107408	0.0649192	0.112625	0.0949838	0.0261671	335271	452745	150097	0.241992	0.205447	0.0804154	0.175952	0.0847306
25d		1111.9	2	2225.81	2225.79	0.0218	5	4	2	1	Complex/Hybrid	b	Yes	19.7225	185230	161053	529316	0.194524	0.154588	0.292527	0.21388	0.0709769	0	0	601533	0	0	0.322276	0.107425	0.186066
26a		1140	2	2282.01	2282.81	-0.7997	5	5	1	1	Complex/Hybrid	a	Yes	19.0767	9364.69	8887.2	25097.3	0.00983457	0.00853046	0.01387	0.010745	0.00278378	9366.67	19044.2	19945.6	0.00676068	0.00864192	0.010686	0.00869621	0.00196324
26b		1140	2	2282.01	2282.81	-0.7997	5	5	1	1	Complex/Hybrid	b	Yes	19.7933	10956.5	13571.5	41952.3	0.0115062	0.0130267	0.023185	0.015906	0.00634948	13688.4	34643.1	36693.7	0.00988003	0.0157204	0.0196589	0.0150865	0.00492017
27a		1184.33	2	2370.67	2370.83	-0.1557	5	4	1	2	Complex/Hybrid	a	Yes	20.202	7409.56	9526.04	17389.2	0.00778133	0.00914365	0.00961014	0.00884504	0.000950268	12674.6	12944.6	0	0.00914828	0.00587404	0	0.00500744	0.0046353
27b		1184.33	2	2370.67	2370.83	-0.1557	5	4	1	2	Complex/Hybrid	b	Yes	21.1	0		0	0	0	0	0	0	7335.06		0	0.00529431	0	0	0.00176477	0.00305667
27c		1184.33	2	2370.67	2370.83	-0.1557	5	4	1	2	Complex/Hybrid	c	Yes	22.314	0	7625.7	15609.4	0	0.00731959	0.00862653	0.00531537	0.0046494	7852.64	13894.3	21691.4	0.00566788	0.006305	0.0116213	0.00786474	0.00326887
27d		1184.33	2	2370.67	2370.83	-0.1557	5	4	1	2	Complex/Hybrid	d	Yes	24.348	9851.14	10482.4	21208.4	0.0103454	0.0100616	0.0117208	0.0107093	0.000887444	0	35211.7	37588.4	0	0.0159784	0.0201383	0.0120389	0.0106314
27e		1184.33	2	2370.67	2370.83	-0.1557	5	4	1	2	Complex/Hybrid	e	Yes	24.766	8608.85	0	28215.3	0.0090408	0	0.0155932	0.00821134	0.00782963	15643.6	8038.04	20336.9	0.0112912	0.00364752	0.0108957	0.00861147	0.00430346
27f		1184.33	2	2370.67	2370.83	-0.1557	5	4	1	2	Complex/Hybrid	f	Yes	25.9283	10511.4	22291.9	34802.7	0.0110388	0.021397	0.0192337	0.0172232	0.00546396	15512.4	18534.2	59303.5	0.0111965	0.0084105	0.0317723	0.0171264	0.01276
28a		1204.8	2	2411.61	2411.86	-0.2423	4	5	1	2	Complex/Hybrid	a	Yes	21.1817	5867.52	6626.93	24431.9	0.00616192	0.00636091	0.0135023	0.00867504	0.0041817	19276.1	13432.5	14128.8	0.0139131	0.0060954	0.00756964	0.00919271	0.00415389
28b		1204.8	2	2411.61	2411.86	-0.2423	4	5	1	2	Complex/Hybrid	b	Yes	23.26	5153.6	6192.46	0	0.00541218	0.00594388	0	0.00378535	0.00328898	24319.5	14726.8	16691.9	0.0175534	0.00668277	0.00894284	0.0110597	0.00573613
28c		1204.8	2	2411.61	2411.86	-0.2423	4	5	1	2	Complex/Hybrid	c	Yes	24.93	14316.3	10579.4	49213.8	0.0150347	0.0101547	0.027198	0.0174625	0.0087772	57883.4	36739.3	64106.1	0.0417791	0.0166716	0.0343454	0.030932	0.0128971
29a		1294.3	2	2590.61	2590.93	-0.3104	6	5	2	1	Complex/Hybrid	a	Yes	21.1633	9175.68	8499.98	32985	0.00963607	0.00815877	0.0182292	0.012008	0.00543809	18927.4	11964.7	22730.6	0.0136614	0.00542935	0.0121781	0.010423	0.00438772
29b		1294.3	2	2590.61	2590.93	-0.3104	6	5	2	1	Complex/Hybrid	b	Yes	22.198	0	7591.05	22475.8	0	0.00728633	0.0124213	0.0065692	0.0062416	12054.8	9169.4	19942.8	0.00870093	0.00416091	0.0106845	0.00784878	0.00334424
29c		1439.8	2	2881.61	2882.02	-0.4058	6	5	2	2	Complex/Hybrid	a	Yes	22.4883	12332.5	13964.3	144246	0.0129512	0.0134037	0.0797177	0.0353576	0.0384177	12243.1	10816.1	112084	0.00883684	0.00490814	0.0600501	0.0245983	0.0307649
29d		1439.8	2	2881.61	2882.02	-0.4058	6	5	2	2	Complex/Hybrid	b	Yes	23.385	19845.3	41111.3	7934.58	0.0208411	0.039461	0.00438505	0.0215624	0.0175491	19513.1	13303.2	18908.3	0.0140842	0.00603674	0.0101303	0.0100837	0.00402392
															952222	1.04182e+06	1.80946e+06	1	1	1	1		1.38546e+06	2.2037e+06	1.86651e+06	1	1	1	1

## Sheet: 4i
4. Liver cancer_FFPE													*High quality MS/MS available from a minimum of one dataset
														Average LC retention time (RT) (min)	Non-tumour tissue			Non-tumour tissue					Tumour tissue			Tumour tissue
				Observed mass (M, Da)	Theoretical mass (M, Da)		Monosaccharide composition								Average AUC (area under the curve)			Relative abundance (RA)			Average RA_Non-tumour	Standard deviation_Non-tumour	Average AUC (area under the curve)			Relative abundance (RA)			Average RA Tumour	Standard deviation_Tumour
Glycan #	Oligomannose identifier	m/z	Charge (Z)			Delta mass	Hex	HexNAc	dHex	NeuAc	Glycan type	Isoform	MS/MS*		AUC_Donor1	AUC_Donor2	AUC_Donor3	RA_Donor1	RA_Donor2	RA_Donor3			AUC_Donor 1	AUC_Donor 2	AUC_Donor 3	RA_Donor 1	RA_Donor 2	RA_Donor 3				N-glycan type distribution
1		587.2	1	588.2	587.2	0.12007	1	2			Paucimannose	a	-	-	0	0	0	0	0	0	0	0	0	0	0	0	0	0	0	0			Non-tumour	Tumour
2		733.2	1	734.2	733.2	0.12007	1	2	1		Paucimannose	a	-	-	0	0	0	0	0	0	0	0	0	0	0	0	0	0	0	0		Paucimannose	0.0478	0.29
3a		749.38	1	750.387	749.4	0.11007	2	2			Paucimannose	a	Yes	19.8	811555	975150	726916	0.00943954	0.0109651	0.0074048	0.00926981	0.0017862	2204986	1.27808e+06	1.44911e+06	0.0204055	0.0250083	0.0161168	0.0205102	0.00444665		Oligomannose	0.290303	0.259079
3b		749.38	1	750.387	749.4	0.11007	2	2			Paucimannose	b	-	-	0	0	0	0	0	0	0	0	0	0	0	0	0	0	0	0		Oligomannose-related structure	0.0128	0.016
4a		895.33	1	896.337	896.335	0.11007	2	2	1		Paucimannose	a	Yes	27.7	1.53904e+06	1671728	1394412	0.0179012	0.0187978	0.0142043	0.0169678	0.00243484	17461266	8904812	10928420	0.161591	0.17424	0.121545	0.152459	0.0275092		Complex/Hybrid	0.6491	0.4349
4b		895.33	1	896.337	896.3	0.11007	2	2	1		Paucimannose	b	-	-	0	0	0	0	0	0	0	0	0	0	0	0	0	0	0	0			1	0.999979
5		911.44	1	912.447	911.3	0.11007	3	2			Paucimannose	a	Yes	26	825408	990894	830791	0.00960068	0.0111421	0.00846293	0.00973524	0.00134466	1.88637e+06	751126	1.16254e+06	0.0174569	0.0146973	0.0129296	0.0150279	0.00228169
6		1057.4	1	1058.41	1057.3	0.11007	3	2	1		Paucimannose	a	Yes	33.7	1.15345e+06	1.13247e+06	922055	0.0134163	0.012734	0.0093926	0.0118476	0.00215332	11882276	5.35623e+06	8.20013e+06	0.109962	0.104805	0.091201	0.101989	0.00969218		Oligomannose distribution*	Non-tumour	Tumour
7a	M4a	1073.39	1	1074.4	1074.4	0.00105	4	2			Oligomannose-related structure	a	Yes	22.1	193033	149383	237392	0.00224525	0.00167974	0.00241822	0.0021144	0.000386238	375600	239189	238723	0.0034759	0.00468021	0.00265505	0.00360372	0.00101861		M5	0.021265	0.0711694
7b	M4b	1073.39	1	1074.4	1074.4	0.00105	4	2			Oligomannose-related structure	b	Yes	23.7	273050	255793	243398	0.00317596	0.00287627	0.00247939	0.00284387	0.00034941	1.07638e+06	468074	639002	0.00996109	0.00915879	0.00710692	0.00874227	0.00147197		M6	0.0756354	0.0715503
7c	M4c	1073.39	1	1074.4	1074.4	0.00105	4	2			Oligomannose-related structure	c	-	-	0	0	0	0	0	0	0	0	0	0	0	0	0	0	0	0		M7	0.0972784	0.0731885
8a	M5a	1235.44	1	1236.45	1236.45	-0.00175	5	2			Oligomannose	a	Yes	28.2	1.86505e+06	1.6922e+06	2265097	0.0216932	0.019028	0.0230736	0.021265	0.00205653	8.18088e+06	3.22614e+06	6.7142e+06	0.075708	0.0631257	0.0746746	0.0711694	0.00698518		M8	0.0672573	0.0273107
8b	M5b	1235.44	1	1236.45	1236.45	-0.00175	5	2			Oligomannose	b	-	-	0	0	0	0	0	0	0	0	0	0	0	0	0	0	0	0		M9	0.0288671	0.0158601
9a	M6a	698.24	2	1398.49	1398.5	-0.00728	6	2			Oligomannose	a	Yes	21.1	6.44304e+06	5.70824e+06	5.33942e+06	0.0749418	0.0641863	0.0543905	0.0645062	0.0102794	6781904	2.6294e+06	6.79302e+06	0.0627615	0.0514494	0.0755513	0.0632541	0.0120585
9b	M6b	698.24	2	1398.49	1398.5	-0.00728	6	2			Oligomannose	b	Yes	22.9	955527	1.09546e+06	977308	0.0111141	0.012318	0.00995544	0.0111292	0.00118133	898438	443149	710599	0.00831438	0.00867108	0.00790321	0.00829623	0.000384258		*Note that all observed oligomannosidic N-glycan isomers were combined for this quantitative analysis.
10a	M7a	779.27	2	1560.55	1560.55	-8e-05	7	2			Oligomannose	a	Yes	19.6	5.29311e+06	6.62526e+06	6.08277e+06	0.0615665	0.0744978	0.0619626	0.066009	0.00735421	4.87825e+06	2.2932e+06	4384854	0.0451446	0.0448711	0.0487679	0.0462612	0.00217517
10b	M7b	779.27	2	1560.55	1560.55	-8e-05	7	2			Oligomannose	b	Yes	20.9	2.52071e+06	3.04019e+06	2.97482e+06	0.0293195	0.0341855	0.0303033	0.0312694	0.00257284	2.84935e+06	1294434	2.61514e+06	0.0263686	0.0253282	0.0290853	0.0269273	0.00193987
11a	M8a	860.3	2	1722.61	1722.61	0.00712	8	2			Oligomannose	a	Yes	19.8	5.71558e+06	7.10151e+06	5.44232e+06	0.0664804	0.079853	0.0554387	0.0672573	0.0122257	2.95316e+06	1.34103e+06	2.55018e+06	0.0273293	0.0262399	0.0283628	0.0273107	0.00106155
11b	M8b	860.3	2	1722.61	1722.61	0.00712	8	2			Oligomannose	b	-	-	0	0	0	0	0	0	0	0	0	0	0	0	0	0	0	0
12	M9	941.32	2	1884.65	1884.66	-0.00568	9	2			Oligomannose	a	Yes	20.3	3.09968e+06	2.47843e+06	2.22634e+06	0.0360537	0.0278687	0.0226788	0.0288671	0.00674311	1.83945e+06	695303	1.52426e+06	0.0170227	0.013605	0.0169526	0.0158601	0.00195331
13	M8+Glc	941.32	2	1884.65	1884.66	-0.00568	9	2			Oligomannose-related structure	a	Yes	21.1	644377	475339	390959	0.00749502	0.00534496	0.00398254	0.00560751	0.0017709	245550	98643.8	174515	0.00227238	0.00193016	0.00194093	0.00204782	0.000194544
14	M9+Glc	1022.35	2	2046.71	2046.71	0.00152	10	2			Oligomannose-related structure	a	Yes	21.8	203887	217878	184820	0.0023715	0.00244993	0.00188269	0.0022347	0.000307367	143777	80128.3	172988	0.00133055	0.00156787	0.00192396	0.00160746	0.000298678
15		731.27	2	1464.55	1464.56	-0.00558	3	4	1		Complex/Hybrid	a	Yes	27.4	1.61724e+06	1.68265e+06	1652575	0.0188108	0.0189206	0.0168341	0.0181885	0.00117421	2.33988e+06	1.09747e+06	2.059e+06	0.0216538	0.0214742	0.0229	0.0220094	0.00077653
16a		783.28	2	1568.57	1568.57	0.00352	4	3		1	Complex/Hybrid	a	Yes	26.7	1.16536e+06	1.0669e+06	1.20853e+06	0.0135548	0.0119968	0.0123108	0.0126208	0.000823969	368811	245334	369947	0.00341307	0.00480044	0.00411451	0.00410934	0.000693698
16b		783.28	2	1568.57	1568.57	0.00352	4	3		1	Complex/Hybrid	b	Yes	34.3	1101892	791227	803947	0.0128166	0.00889696	0.00818948	0.00996768	0.00249246	177233	160342	320011	0.00164016	0.00313741	0.00355913	0.0027789	0.00100847
16c		783.38	2	1568.77	1568.57	0.20352	4	3		1	Complex/Hybrid	c	Yes	35.2	527640	406412	512878	0.0061372	0.00456991	0.00522447	0.00531053	0.000787185	321950	237620	264091	0.00297941	0.0046495	0.00293719	0.00352203	0.000976644
17		799.78	2	1601.57	1601.58	-0.00668	6	3			Complex/Hybrid	a	Yes	24.1	573604	620712	490289	0.00667184	0.00697961	0.00499437	0.00621527	0.00106847	573507	236426	559943	0.00530738	0.00462613	0.00622763	0.00538705	0.000803713
18a		812.3	2	1626.61	1626.61	0.00162	4	4	1		Complex/Hybrid	a	Yes	29.4	779410	693583	713446	0.00906566	0.007799	0.00726758	0.00804408	0.000923753	963697	448837	962486	0.0089183	0.00878239	0.0107047	0.00946845	0.00107275
18b		812.3	2	1626.61	1626.61	0.00162	4	4	1		Complex/Hybrid	b	Yes	30	504309	404284	509438	0.00586583	0.00454598	0.00518944	0.00520042	0.000659997	810885	342823	804425	0.00750414	0.00670802	0.00894674	0.00771963	0.00113481
19		820.3	2	1642.61	1642.61	0.00672	5	4			Complex/Hybrid	a	Yes	26	644591	647129	693987	0.00749751	0.00727665	0.00706937	0.00728118	0.00021411	684162	342349	698604	0.00633141	0.00669874	0.0077698	0.00693332	0.000747336
20a		856.31	2	1714.63	1714.63	0.00562	4	3	1	1	Complex/Hybrid	a	Yes	32.3	703542	1.24774e+06	754194	0.0081832	0.0140302	0.00768267	0.00996536	0.00352915	416035	308109	497589	0.00385009	0.00602877	0.00553414	0.00513767	0.00114217
20b		856.31	2	1714.63	1714.63	0.00562	4	3	1	1	Complex/Hybrid	b	Yes	40.2	520148	502403	608188	0.00605007	0.00564928	0.00619536	0.0059649	0.000282828	595910	243700	239932	0.00551471	0.00476847	0.00266849	0.00431722	0.00147579
20c		856.31	2	1714.63	1714.63	0.00562	4	3	1	1	Complex/Hybrid	c	Yes	48.8	262203	349282	294479	0.00304979	0.00392751	0.00299974	0.00332568	0.000521799	469097	287062	245941	0.00434115	0.00561693	0.00273533	0.00423114	0.00144395
21a		864.3	2	1730.61	1730.62	-0.00928	5	3		1	Complex/Hybrid	a	Yes	24.9	597873	586334	690156	0.00695412	0.00659304	0.00703034	0.00685917	0.000233601	265947	182569	213835	0.00246114	0.00357233	0.00237825	0.00280391	0.000666765
21b		864.3	2	1730.61	1730.62	-0.00928	5	3		1	Complex/Hybrid	b	Yes	34	310536	341089	649568	0.00361198	0.00383538	0.00661688	0.00468808	0.00167412	282461	172624	386331	0.00261396	0.00337773	0.00429673	0.00342948	0.000842577
22a		884.82	2	1771.65	1771.65	0.00412	4	4		1	Complex/Hybrid	a	Yes	26.5	229514	262111	245035	0.00266958	0.00294731	0.00249608	0.00270432	0.000227617	139987	87013.5	198345	0.00129547	0.00170259	0.00220597	0.00173468	0.000456095
22b		884.82	2	1771.65	1771.65	0.00412	4	4		1	Complex/Hybrid	b	Yes	27.7	987156	647844	992680	0.011482	0.00728469	0.010112	0.00962625	0.00214042	497924	161633	466372	0.00460792	0.00316266	0.00518694	0.00431918	0.00104257
23		893.33	2	1788.67	1788.67	0.00882	5	4	1		Complex/Hybrid	a	Yes	31.7	1.91534e+06	1.29509e+06	2.58977e+06	0.0222782	0.0145627	0.026381	0.0210739	0.00600048	2.55508e+06	1.58517e+06	2.38162e+06	0.0236454	0.031017	0.0264882	0.0270502	0.00371781
24a		945.33	2	1892.67	1892.68	-0.00208	6	3		1	Complex/Hybrid	a	Yes	28	580554	475891	735313	0.00675267	0.00535116	0.00749033	0.00653139	0.00108662	244828	81865.7	258425	0.0022657	0.00160186	0.00287418	0.00224725	0.000636357
24b		945.33	2	1892.67	1892.68	-0.00208	6	3		1	Complex/Hybrid	b	Yes	36.1	254794	305158	367079	0.00296362	0.00343135	0.00373928	0.00337809	0.000390565	299670	112362	371466	0.00277322	0.00219859	0.0041314	0.0030344	0.000992525
25a		965.84	2	1933.69	1933.7	-0.00868	5	4		1	Complex/Hybrid	a	Yes	28.9	1.47884e+06	1.10846e+06	1.5127e+06	0.017201	0.0124641	0.0154092	0.0150248	0.00239171	596172	413054	710718	0.00551713	0.00808223	0.00790453	0.00716796	0.00143242
25b		965.84	2	1933.69	1933.7	-0.00868	5	4		1	Complex/Hybrid	b	Yes	29.6	8.07313e+06	6.72821e+06	9507954	0.093902	0.0756554	0.0968536	0.0888037	0.011482	4376840	2.5515e+06	5.82089e+06	0.0405044	0.0499251	0.0647393	0.051723	0.0122171
25c		965.84	2	1933.69	1933.7	-0.00868	5	4		1	Complex/Hybrid	c	Yes	37.9	1.28706e+06	839337	1.6929e+06	0.0149703	0.00943793	0.0172449	0.0138844	0.00401518	888450	486334	777050	0.00822194	0.00951609	0.00864227	0.00879343	0.000660186
26		994.87	2	1991.75	1991.75	0.00942	5	5	1		Complex/Hybrid	a	Yes	22.6	148434	151000	186396	0.0017265	0.00169792	0.00189874	0.00177439	0.000108637	452733	257268	324476	0.00418971	0.00503395	0.00360879	0.00427748	0.000716621
27a		1038.87	2	2079.75	2079.76	-0.00658	5	4	1	1	Complex/Hybrid	a	Yes	34.7	3.7587e+06	3.62994e+06	4.41292e+06	0.0437191	0.0408169	0.0449526	0.0431629	0.00212325	4.21371e+06	1365241	3.03495e+06	0.0389947	0.0267136	0.0337544	0.0331543	0.0061625
27b		1038.87	2	2079.75	2079.76	-0.00658	5	4	1	1	Complex/Hybrid	b	Yes	42.2	3824790	3.02124e+06	4.23077e+06	0.0444878	0.0339724	0.0430971	0.0405191	0.00571208	3.61062e+06	1.87363e+06	2.62802e+06	0.0334136	0.0366612	0.0292286	0.0331011	0.00372618
28a		1111.39	2	2224.79	2224.8	-0.00408	5	4		2	Complex/Hybrid	a	Yes	32.7	13722326	17609582	16046110	0.15961	0.198011	0.163455	0.173692	0.0211484	8792392	4737316	9877523	0.0813671	0.092695	0.109857	0.0946396	0.0143441
28b		1111.39	2	2224.79	2224.8	-0.00408	5	4		2	Complex/Hybrid	b	Yes	40.8	1.11512e+06	1.37774e+06	4.57642e+06	0.0129704	0.0154921	0.0466181	0.0250269	0.018741	1.23243e+06	656023	1.1467e+06	0.0114052	0.0128364	0.0127535	0.0123317	0.000803429
28c		1111.39	2	2224.79	2224.8	-0.00408	5	4		2	Complex/Hybrid	c	Yes	47.1	474871	609664	1.33116e+06	0.00552343	0.00685537	0.01356	0.00864626	0.00430721	627983	243297	488060	0.00581151	0.00476058	0.00542815	0.00533341	0.000531832
28d		1114.42	1	1115.43	1115.42	0.00445	3	3			Complex/Hybrid	d	Yes	18.6	78062.1	72486.6	72103.9	0.000907975	0.000815076	0.000734493	0.000819181	8.68137e-05	13198.6	23363.2	38491	0.000122144	0.000457146	0.000428092	0.000335794	0.000185596
28e		1114.42	1	1115.43	1115.42	0.00445	3	3			Complex/Hybrid	e	Yes	29.2	187450	157148	162947	0.00218031	0.00176706	0.00165987	0.00186908	0.00027481	35041.4	36475.6	150695	0.000324282	0.000713717	0.00167601	0.00090467	0.000695802
29a		1184.42	2	2370.85	2370.86	-0.00198	5	4	1	2	Complex/Hybrid	a	Yes	37.4	1.36958e+06	1.99699e+06	2.08414e+06	0.0159302	0.0224552	0.0212303	0.0198719	0.00346812	1.33922e+06	535234	1.12874e+06	0.0123935	0.0104729	0.0125537	0.0118067	0.00115787
29b		1184.42	2	2370.85	2370.86	-0.00198	5	4	1	2	Complex/Hybrid	b	Yes	44.8	1.09629e+06	1.4136e+06	1.61503e+06	0.0127514	0.0158953	0.0164516	0.0150328	0.00199522	2.15292e+06	599667	1.10234e+06	0.0199237	0.0117337	0.0122601	0.0146392	0.00458411
29c		1184.42	2	2370.85	2370.86	-0.00198	5	4	1	2	Complex/Hybrid	c	Yes	51.1	4.41545e+06	4.14407e+06	5.84636e+06	0.051358	0.0465981	0.0595545	0.0525035	0.0065537	3687741	1.77346e+06	2.89226e+06	0.0341273	0.0347012	0.0321674	0.0336653	0.00132856
30a		1260.47	1	1261.48	1261.48	-0.00345	3	3	1		Complex/Hybrid	a	Yes	25.5	47304.6	58908.5	63346.4	0.000550221	0.000662398	0.000645284	0.000619301	6.0434e-05	225321	59722.7	131138	0.00208518	0.00116859	0.0014585	0.00157076	0.000468491
30b		1260.47	1	1261.48	1261.48	-0.00345	3	3	1		Complex/Hybrid	b	Yes	36.2	84334.9	78117.8	76642.9	0.000980936	0.000878397	0.00078073	0.000880021	0.000100113	148926	62657.1	104644	0.0013782	0.00122601	0.00116384	0.00125602	0.000110285
															8.59739e+07	8.89323e+07	9.81683e+07	1	1	1	1		1.08058e+08	5.11065e+07	8.99127e+07	1	1	1	1

## Sheet: 5i
5i. Colorectal cancer (CRC)_FF													*High quality MS/MS available from a minimum of one dataset
														Average LC retention time (RT) (min)	Non-tumour tissue						Non-tumour tissue								Tumour tissue						Tumour tissue
				Observed mass (M, Da)	Theoretical mass (M, Da)		Monosaccharide composition								Average AUC (area under the curve)						Relative abundance (RA)						Average RA_Non-tumour	Standard Deviation_Non-tumour	Average AUC (area under the curve)						Relative abundance (RA)						Average RA_Tumour	Standard deviation_Tumour
Glycan #	Oligomannose identifier	m/z	Charge (Z)			Delta mass	Hex	HexNAc	dHex	NeuAc	Glycan type	Isoform	MS/MS*		AUC_Donor1	AUC_Donor2	AUC_Donor3	AUC_Donor4	AUC_Donor5	AUC_Donor6	RA_Donor1	RA_Donor2	RA_Donor3	RA_Donor4	RA_Donor5	RA_Donor6			AUC_Donor1	AUC_Donor2	AUC_Donor3	AUC_Donor4	AUC_Donor5	AUC_Donor6	RA_Donor1	RA_Donor2	RA_Donor3	RA_Donor4	RA_Donor5	RA_Donor6				N-glycan type distribution
1		587.2	1	588.2	587.2	0.12007	1	2			Paucimannose	a	-	-	0	0	0	0	0	0	0	0	0	0	0	0	0	0	0	0	0	0	0	0	0	0	0	0	0	0	0	0			Non-tumour	Tumour
2		733.2	1	734.2	733.2	0.12007	1	2	1		Paucimannose	a	-	-	0	0	0	0	0	0	0	0	0	0	0	0	0	0	0	0	0	0	0	0	0	0	0	0	0	0	0	0		Paucimannose	0.0124	0.0272081
3a		749.38	1	750.387	749.4	0.11007	2	2			Paucimannose	a	-	-	0	0	0	0	0	0	0	0	0	0	0	0	0	0	0	0	0	0	0	0	0	0	0	0	0	0	0	0		Oligomannose	0.264234	0.377904
3b		749.38	1	750.387	749.4	0.11007	2	2			Paucimannose	b	-	-	0	0	0	0	0	0	0	0	0	0	0	0	0	0	0	0	0	0	0	0	0	0	0	0	0	0	0	0		Oligomannose-related structure	0.0085	0.0055
4a		895.33	1	896.337	896.335	0.11007	2	2	1		Paucimannose	a	Yes	41.3	10808743	72223971	1447782	3411418	11958931	10050505	0.0114212	0.0042111	0.00118108	0.00717112	0.00351233	0.00129447	0.00479856	0.00392054	101184453	157877154	2919174	22919993	20525274	75869131	0.0078464	0.00892996	0.00422465	0.0145792	0.00355512	0.00977079	0.00815101	0.00402947		Complex/Hybrid	0.7149	0.5797
4b		895.33	1	896.337	896.3	0.11007	2	2	1		Paucimannose	b	-	-	0	0	0	0	0	0	0	0	0	0	0	0	0	0	0	0	0	0	0	0	0	0	0	0	0	0	0	0			1.00003	0.990312
5		911.44	1	912.447	911.3	0.11007	3	2			Paucimannose	a	-	-	0	0	0	0	0	0	0	0	0	0	0	0	0	0	0	0	0	0	0	0	0	0	0	0	0	0	0	0
6		1057.4	1	1058.41	1057.3	0.11007	3	2	1		Paucimannose	a	Yes	47.2	22772837	86142124	1609365	4542595	8253355	25687465	0.0240633	0.00502261	0.0013129	0.00954895	0.002424	0.00330846	0.00761337	0.00855823	557495918	303700760	2685799	41222986	8802292	173156271	0.0432313	0.0171781	0.0038869	0.0262215	0.00152462	0.0222999	0.0190571	0.0154097		Oligomannose distribution*	Non-tumour	Tumour
7a	M4a	1073.3	1	1073.4	1073.4	0.1	4	2			Oligomannose-related structure	a	-	-	0	0	0	0	0	0	0	0	0	0	0	0	0	0	0	0	0	0	0	0	0	0	0	0	0	0	0	0		M5	0.0314393	0.0413211
7b	M4b	1073.3	1	1073.4	1073.4	0.1	4	2			Oligomannose-related structure	b	-	-	0	0	0	0	0	0	0	0	0	0	0	0	0	0	0	0	0	0	0	0	0	0	0	0	0	0	0	0		M6	0.0290371	0.0308276
7c	M4c	1073.3	1	1073.4	1073.4	0.1	4	2			Oligomannose-related structure	c	-	-	0	0	0	0	0	0	0	0	0	0	0	0	0	0	0	0	0	0	0	0	0	0	0	0	0	0	0	0		M7	0.0404137	0.065418
8a	M5a	1235.6	1	1235.6	1236.42	0.158	5	2			Oligomannose	a	Yes	42.9	66033061	586850985	7745308	21344578	58287043	126853358	0.0697749	0.034217	0.00631853	0.0448683	0.0171189	0.0163383	0.0314393	0.0233317	1054121534	801763430	13792502	52369946	129918851	349876914	0.0817424	0.0453499	0.0199606	0.033312	0.0225028	0.0450588	0.0413211	0.0225328		M8	0.0603821	0.0892536
8b	M5b	1235.6	1	1235.6	1236.42	0.158	5	2			Oligomannose	b	-	-	0	0	0	0	0	0	0	0	0	0	0	0	0	0	0	0	0	0	0	0	0	0	0	0	0	0	0	0		M9	0.102961	0.151084
9a	M6a	698.3	2	1397.6	1398.48	-0.0378	6	2			Oligomannose	a	Yes	36.7	41494928	478347617	19130099	25008964	44758777	164313694	0.0438463	0.0278906	0.0156061	0.0525712	0.0131456	0.0211631	0.0290371	0.0159337	328853415	371523383	21959574	79241160	94306664	310062240	0.0255011	0.0210144	0.03178	0.0504045	0.0163345	0.0399313	0.0308276	0.012663
9b	M6b	698.3	2	1397.6	1398.48	-0.0378	6	2			Oligomannose	b	-	-	0	0	0	0	0	0	0	0	0	0	0	0	0	0	0	0	0	0	0	0	0	0	0	0	0	0	0	0		*Note that all observed oligomannosidic N-glycan isomers were combined for this quantitative analysis.
10a	M7a	779.4	2	1559.8	1560.53	0.0862	7	2			Oligomannose	a	Yes	36.9	60305761	362295589	21388984	28045976	40174732	107034580	0.0637231	0.021124	0.0174489	0.0589552	0.0117993	0.0137857	0.0311394	0.0236573	762186373	608533505	13088974	127759357	152160037	375685205	0.0591041	0.0344203	0.0189424	0.0812664	0.0263551	0.0483826	0.0447452	0.0230815
10b	M7b	779.4	2	1559.8	1560.53	0.0334	7	2			Oligomannose	b	Yes	35.7	15429269	192490507	7059063	6599419	12257559	37949219	0.0163036	0.0112234	0.0057587	0.0138726	0.00360004	0.00488773	0.00927434	0.00525648	225096941	150452609	30631273	48797263	44808008	116021615	0.0174553	0.00851	0.0443298	0.0310394	0.00776105	0.0149418	0.0206729	0.0143176
11a	M8a	860.3	2	1721.6	1722.58	-0.1557	8	2			Oligomannose	a	Yes	32.2	117395815	893526796	54703868	47668339	59771130	184490036	0.124048	0.052098	0.0446268	0.100203	0.0175547	0.0237617	0.0603821	0.0427345	1217841147	867572442	95869679	189567692	192076571	771962032	0.0944381	0.0490722	0.138743	0.120582	0.033269	0.099417	0.0892536	0.0407669
11b	M8b	860.3	2	1721.6	1722.58	-0.1557	8	2			Oligomannose	b	-	-	0	0	0	0	0	0	0	0	0	0	0	0	0	0	0	0	0	0	0	0	0	0	0	0	0	0	0	0
12	M9	941.4	2	1883.8	1884.63	0.147	9	2			Oligomannose	a	Yes	36.4	165959260	1887587956	66006236	84443946	111349056	530197617	0.175364	0.110058	0.0538471	0.177509	0.0327031	0.0682877	0.102961	0.0622904	1846939291	2260461449	86164025	404061374	370167468	1472149497	0.143222	0.127858	0.124697	0.257019	0.0641155	0.189591	0.151084	0.0656751
13	M8+Glc	941.4	2	1883.8	1884.63	0.147	9	2			Oligomannose-related structure	a	Yes	37.6	12264372	96041446	7688711	0	0	23766462	0.0129594	0.0055998	0.00627236	0	0	0.00306104	0.00464876	0.00486517	216154673	139439637	17941629	0	0	60224797	0.0167618	0.00788708	0.0259652	0	0	0.00775604	0.00972836	0.0100962
14	M9+Glc	1022.4	2	2045.7	2046.69	-0.258012	10	2			Oligomannose-related structure	a	Yes	38.4	3658862	66075490	4970375	3605102	3496737	19962583	0.0038662	0.0038526	0.00405477	0.00757826	0.00102699	0.00257111	0.00382499	0.00216994	83129567	67048824	3057815	11281912	19772777	60784318	0.00644632	0.00379246	0.00442529	0.00717631	0.00342478	0.0078281	0.00551554	0.0018709
15		731.3	2	1463.6	1464.53	0.047	3	4	1		Complex/Hybrid	a	Yes	41.6	18659330	104019752	3070021	4221997	3605101	47084203	0.0197167	0.00606498	0.00250449	0.00887503	0.00105882	0.00606429	0.00738072	0.00665759	322468839	431332789	4224151	17612574	0	85342720	0.025006	0.0243973	0.00611322	0.0112032	0	0.0109908	0.0129518	0.0099772
16a		759.9	2	1520.6	1521.56	0.0429	3	5			Complex/Hybrid	a	Yes	27.6	4091597	477671997	15377038	2516768	75194157	62799393	0.00432345	0.0278512	0.0125444	0.00529048	0.0220845	0.00808836	0.0133637	0.00960565	56680902	448999034	2087238	6511766	117153854	53130798	0.00439535	0.0253966	0.00302066	0.00414207	0.0202918	0.00684244	0.0106815	0.00963949
16b		759.9	2	1520.6	1521.56	0.139	3	5			Complex/Hybrid	b	Yes	37.6	0	0	0	0	3355481	0	0	0	0	0	0.000985503	0	0.00016425	0.00040233	79614721	21046084	0	0	9170429	0	0.00617376	0.00119042	0	0	0.00158838	0	0.00149209	0.00239572
17		783.5	2	1568	1568.54	0.436	4	3		1	Complex/Hybrid	a	Yes	40.6	8600148	54304669	3350497	2095935	12172936	20484558	0.00908749	0.00316629	0.0027333	0.00440585	0.00357518	0.00263834	0.00426774	0.0024475	162772348	80456392	8702924	14309299	36598241	114070620	0.0126223	0.00455083	0.0125949	0.009102	0.00633906	0.0146906	0.00998327	0.00398778
18		791.8	2	1584.8	1585.56	0.221	5	3	1		Complex/Hybrid	a	Yes	33	0	60677612	1151682	0	0	8049527	0	0.00353787	0.000939528	0	0	0.00103675	0.000919026	0.0013716	12026097	54992032	1470385	0	0	24204757	0.00093257	0.0031105	0.00212795	0	0	0.00311721	0.00154804	0.00144302
19		799.8	2	1600.6	1601.55	0.026	6	3			Complex/Hybrid	a	Yes	39.2	5633536	84429632	3095766	2623379	15995002	15868496	0.00595277	0.00492276	0.00252549	0.00551458	0.00469772	0.00204381	0.00427619	0.00161175	48466963	50767592	3321374	9716086	49733032	46099878	0.00375839	0.00287155	0.00480671	0.0061803	0.0086141	0.00593697	0.00536134	0.00203266
20		812.3	2	1625.6	1626.59	-0.005	4	4	1		Complex/Hybrid	a	Yes	42.3	13176303	107609042	5169638	1465153	7050766	108486065	0.013923	0.00627426	0.00421733	0.00307989	0.00207081	0.0139726	0.00725631	0.00536815	110125559	252553970	5545973	11430580	5938387	76807546	0.00853974	0.0142851	0.00802616	0.00727087	0.00102857	0.00989165	0.00817369	0.00429708
21a		820.4	2	1641.8	1642.58	0.199	5	4			Complex/Hybrid	a	Yes	32	0	47357721	3460310	3008912	57885077	28365475	0	0.00276124	0.00282288	0.00632501	0.0170008	0.00365338	0.00542722	0.00602072	2475194	211847431	2079767	1604087	122476701	7276153	0.00019194	0.0119827	0.00300985	0.00102034	0.0212138	0.000937058	0.00639261	0.00847858
21b		820.4	2	1641.8	1642.58	0.199	5	4			Complex/Hybrid	b	Yes	40.3	3013301	93704219	8542850	3548946	56542518	33029147	0.00318405	0.00546353	0.00696916	0.00746021	0.0166065	0.00425405	0.00732292	0.00482358	5248680	162469759	3464625	8285896	104818836	57957717	0.000407011	0.00918973	0.00501403	0.00527057	0.0181553	0.00746408	0.00758346	0.00596341
21c		820.4	2	1641.8	1642.58	0.199	5	4			Complex/Hybrid	c	Yes	29	7560538	186261548	3876529	0	8590185	29277004	0.00798897	0.0108602	0.00316243	0	0.00252293	0.00377078	0.00471755	0.0039704	118140228	91087219	8194081	0	27461280	3877133	0.00916124	0.00515214	0.0118585	0	0.00475648	0.000499316	0.00523795	0.00467663
22a		832.8	2	1666.6	1667.61	0.0218	3	5	1		Complex/Hybrid	a	Yes	33.5	8531209	1058358754	22299638	6423101	19326945	642128910	0.00901464	0.0617087	0.0181918	0.013502	0.00567631	0.0827041	0.0317996	0.0322719	131637140	1542895831	14494458	23153232	0	139091002	0.0102079	0.0872703	0.0209765	0.0147275	0	0.0179128	0.0251825	0.031283
22b		832.8	2	1666.6	1667.61	0.0218	3	5	1		Complex/Hybrid	b	Yes	39.9	0	0	0	0	0	20692112	0	0	0	0	0	0.00266508	0.000444179	0.00108801	379312474	160179340	3314040	15131678	0	59751551	0.029414	0.00906017	0.0047961	0.0096251	0	0.00769509	0.0100984	0.0101021
23		840.9	2	1666.6	1667.61	0.0422	3	5	1		Complex/Hybrid	a	Yes	30	3484648	196190280	13072942	2159978	333154269	86727518	0.00368211	0.0114391	0.0106648	0.00454047	0.0978472	0.0111702	0.023224	0.0367192	41759089	96633709	4881257	4111339	598178841	25188078	0.00323823	0.00546586	0.00706418	0.00261518	0.103609	0.00324384	0.0208726	0.0405669
24a		856.3	2	1713.6	1714.6	-0.021	4	3	1	1	Complex/Hybrid	a	Yes	55.2	0	20913186	1259152	0	2354541	4076917	0	0.00121937	0.0010272	0	0.000691527	0.000525093	0.000577198	0.00050931	19580454	31762965	3594644	2212886	5845272	12420542	0.00151838	0.0017966	0.00520219	0.00140759	0.00101244	0.00159958	0.00208946	0.00154699
24b		856.4	2	1713.6	1714.6	-0.021	4	3	1	1	Complex/Hybrid	b	Yes	45.6	8390307	45514990	0	4039426	6729716	17708602	0.00886576	0.0026538	0	0.00849125	0.00197651	0.00228081	0.00404469	0.00370668	464462199	152814713	9695946	30091190	13891473	164133106	0.0360169	0.00864361	0.014032	0.0191407	0.0024061	0.0211379	0.0168962	0.0116181
25		864.4	2	1729.8	1730.6	0.183	5	3		1	Complex/Hybrid	a	Yes	39.1	13547598	192217586	7437171	5891102	23534283	28682917	0.0143153	0.0112075	0.00606716	0.0123836	0.006912	0.00369427	0.00909664	0.00413836	155068534	165998353	7252566	16974132	98579043	104438225	0.0120249	0.00938931	0.010496	0.0107971	0.0170746	0.0134501	0.0122053	0.00276139
26		872.9	2	1746.8	1747.61	0.168	6	3	1		Complex/Hybrid	a	Yes	37.3	5094100	122687391	3652456	3564045	0	55326662	0.00538276	0.00715342	0.00297963	0.00749195	0	0.00712589	0.00502228	0.00298637	45461119	108979547	5147322	3543252	0	74563247	0.0035253	0.00616418	0.00744923	0.00225383	0	0.00960262	0.00483253	0.00355207
27a		885.4	2	1771.8	1772.64	0.136	4	4	2		Complex/Hybrid	a	Yes	39.3	0	45987648	8254150	0	0	135783388	0	0.00268136	0.00673364	0	0	0.0174885	0.00448391	0.00689558	383119723	76703347	1674140	17266692	0	118480473	0.0297092	0.00433855	0.00242283	0.0109832	0	0.0152585	0.010452	0.0110028
27b		885.4	2	1771.8	1772.64	0.136	4	4	2		Complex/Hybrid	b	Yes	40.9	0	0	0	0	0	0	0	0	0	0	0	0	0	0	35938876	203685866	3336374	0	0	59251550	0.0027869	0.011521	0.00482842	0	0	0.0076307	0.00446117	0.00453055
28a		893.4	2	1787.8	1788.64	0.141	5	4	1		Complex/Hybrid	a	Yes	36.7	24406973	992638989	15855211	1923292	8993052	52949214	0.02579	0.0578769	0.0129345	0.00404294	0.00264125	0.00681968	0.0183509	0.0211256	361956335	327905309	3073878	0	2118641	14641772	0.0280681	0.0185472	0.00444853	0	0.000366963	0.00188564	0.00888607	0.011675
28b		893.4	2	1787.8	1788.64	0.141	5	4	1		Complex/Hybrid	b	Yes	44.2	2630359	69512069	0	0	0	0	0.00277941	0.00405298	0	0	0	0	0.00113873	0.0018095	12220999	221541914	0	4782027	0	27611557	0.000947683	0.012531	0	0.0030418	0	0.00355595	0.00334607	0.00474646
28c		893.4	2	1787.8	1788.64	0.141	5	4	1		Complex/Hybrid	c	Yes	45.1	0	0	58208728	15556355	116467858	686596289	0	0	0.047486	0.0327009	0.0342065	0.0884313	0.0338041	0.0330398	0	135253313	15045867	24637448	50989496	322185625	0	0.00765029	0.0217745	0.0156716	0.00883172	0.0414926	0.0159035	0.0145628
29a		913.9	2	1828.7	1829.67	0.1376	4	5	1		Complex/Hybrid	a	Yes	27.9	0	0	3278769	3008881	18611157	205552749	0	0	0.00267478	0.00632495	0.00546608	0.0264745	0.00682339	0.00998585	106695263	498793595	2752007	13183041	0	41853795	0.00827374	0.0282131	0.00398272	0.0083856	0	0.00539013	0.00904088	0.00989184
29b		913.9	2	1828.7	1829.67	0.1376	4	5	1		Complex/Hybrid	b	Yes	35.4	24845278	756607127	83445896	10998666	66900828	620438694	0.0262532	0.0441148	0.0680742	0.0231202	0.0196487	0.0799105	0.0435203	0.0253443	68901528	249168835	29565669	10595144	18665882	59572991	0.005343	0.0140937	0.0427876	0.00673946	0.00323306	0.0076721	0.0133115	0.0148964
30		921.9	2	1828.7	1829.67	-0.3104	4	5	1		Complex/Hybrid	a	Yes	31.7	4201951	209940684	20653370	6646789	1293824638	37786234	0.00444006	0.0122408	0.0168488	0.0139722	0.379995	0.00486674	0.0720607	0.150939	39825178	57932599	2988660	2204809	2520570475	14460762	0.00308826	0.00327682	0.00432521	0.00140246	0.43658	0.00186233	0.0750891	0.177097
31		934.4	2	1869.6	1870.69	-0.111	3	6	1		Complex/Hybrid	a	Yes	45.9	8271585	63402616	0	0	0	12733206	0.00874031	0.00369676	0	0	0	0.00164	0.00234618	0.00345605	461363622	36598241	0	34982733	0	157908639	0.0357767	0.00207009	0	0.0222522	0	0.0203362	0.0134059	0.014931
32		937.3	2	1875.6	1876.66	-0.074	5	3	1	1	Complex/Hybrid	a	Yes	43.7	0	69519562	0	2115962	6262797	4422912	0	0.00405341	0	0.00444795	0.00183938	0.000569657	0.0018184	0.00200413	92035108	95914658	4322392	6341625	7040174	27580565	0.00713691	0.00542519	0.00625539	0.00403384	0.00121941	0.00355196	0.00460378	0.00213093
33		945.4	2	1883.8	1892.65	0.131	6	3		1	Complex/Hybrid	a	Yes	42.2	10190892	236424664	9924945	9214739	50711546	31070625	0.0107684	0.013785	0.00809665	0.0193702	0.0148939	0.00400179	0.0118193	0.00541128	158542207	265151323	8700520	29150706	165406495	95085731	0.0122942	0.0149977	0.0125914	0.0185425	0.0286495	0.0122456	0.0165535	0.00640449
34		957.8	2	1916.6	1917.68	-0.1	4	4	1	1	Complex/Hybrid	a	Yes	49.9	6087422	27317182	0	0	0	25740999	0.00643238	0.00159276	0	0	0	0.00331536	0.00189008	0.00258726	192558996	65382591	0	13241011	0	45012309	0.0149321	0.00369822	0	0.00842247	0	0.0057969	0.00547495	0.00568042
35a		965.9	2	1932.8	1933.68	0.104	5	4		1	Complex/Hybrid	a	Yes	43.4	54989706	347323235	22251326	14783652	74844469	156427533	0.0581058	0.0202511	0.0181524	0.0310766	0.0219818	0.0201474	0.0282858	0.0152986	180064969	347349026	15215229	25805965	159207759	124287794	0.0139632	0.019647	0.0220196	0.0164149	0.0275759	0.0160064	0.0192712	0.00497301
35b		965.9	2	1932.8	1933.68	0.104	5	4		1	Complex/Hybrid	b	Yes	50.6	6001874	124204823	5145863	1996985	69341056	39345839	0.00634198	0.0072419	0.00419793	0.00419785	0.0203654	0.00506761	0.00790212	0.00622384	41538723	78232088	2488514	5939515	120073156	69056706	0.00322114	0.00442502	0.00360139	0.00377806	0.0207975	0.00889346	0.00745276	0.00686393
36		966.5	2	1932.8	1933.68	0.104	5	4		1	Complex/Hybrid	a	Yes	44	0	0	26978611	0	31711383	400391604	0	0	0.0220088	0	0.00931361	0.0515691	0.0138153	0.0204222	0	39573012	8234653	6330901	0	133716596	0	0.00223836	0.0119172	0.00402702	0	0.0172207	0.00590055	0.00708379
37a		986.9	2	1975.7	1975.72	-0.2423	4	5	2		Complex/Hybrid	a	Yes	33.8	0	132484029	13166129	3981062	11301627	499837001	0	0.00772462	0.0107408	0.00836856	0.00331928	0.0643774	0.0157551	0.0241296	40093626	576641576	8682645	3640033	15956366	54593884	0.00310908	0.0326164	0.0125656	0.00231539	0.00276375	0.00703087	0.0100668	0.0117113
37b		986.9	2	1975.7	1975.72	-0.2423	4	5	2		Complex/Hybrid	b	Yes	43.5	0	0	14652742	3211654	24675320	103856149	0	0	0.0119535	0.00675119	0.00724713	0.0133763	0.0065547	0.00569435	237764243	408645881	4336444	2212345	0	20778382	0.0184375	0.0231141	0.00627573	0.00140725	0	0.00267594	0.00865176	0.00973255
38a		994.9	2	1990.8	1991.72	0.062	5	5	1		Complex/Hybrid	a	Yes	29.9	0	0	8576145	4380594	10576814	10363806	0	0	0.00699632	0.00920841	0.0031064	0.00133482	0.00344099	0.00385051	0	0	1042229	0	1129679	3004775	0	0	0.00150832	0	0.000195668	0.00038697	0.000348493	0.000588961
38b		994.9	2	1990.8	1991.72	0.062	5	5	1		Complex/Hybrid	b	Yes	36.3	24582587	1722435294	165892730	24463557	217581629	267106058	0.0259756	0.100428	0.135333	0.0514247	0.0639036	0.0344024	0.068578	0.0418802	45789492	152786034	17862625	10868441	19032009	58792210	0.00355077	0.00864199	0.0258509	0.0069133	0.00329647	0.00757155	0.00930416	0.0083922
38c		994.9	2	1990.8	1991.72	0.062	5	5	1		Complex/Hybrid	c	Yes	38	0	0	13127511	0	0	0	0	0	0.0107093	0	0	0	0.00178488	0.00437204	0	0	4053447	0	0	0	0	0	0.00586617	0	0	0	0.000977695	0.00239485
38d		994.9	2	1990.8	1991.72	0.062	5	5	1		Complex/Hybrid	d	Yes	44.6	0	207790076	0	576551	4786821	30818211	0	0.0121154	0	0.00121196	0.00140589	0.00396928	0.00311709	0.00464083	2269366	58188132	1529006	3218885	7326715	14159891	0.000175979	0.00329128	0.00221279	0.0020475	0.00126904	0.00182358	0.00180336	0.00103686
39a		1015.4	2	1015.4	2032.75	-0.511287	4	6	1		Complex/Hybrid	a	Yes	40.1	6260540	0	0	0	0	52238120	0.0066153	0	0	0	0	0.0067281	0.0022239	0.00344544	48813849	0	0	6795396	0	17636168	0.00378529	0	0	0.00432248	0	0.00227127	0.00172984	0.00201081
39b		1015.4	2	1015.4	2032.75	-0.518524	4	6	1		Complex/Hybrid	b	Yes	47.9	0	0	0	0	0	29780289	0	0	0	0	0	0.0038356	0.000639267	0.00156588	0	0	0	18620145	13078343	18977825	0	0	0	0.0118441	0.00226526	0.00244406	0.0027589	0.00459822
39c		1015.4	2	1015.4	2032.75	-0.52576	4	6	1		Complex/Hybrid	c	Yes	41.9	0	0	0	0	0	0	0	0	0	0	0	0	0	0	47916554	333480979	0	0	0	0	0.00371571	0.0188626	0	0	0	0	0.00376305	0.00754507
40		1018.4	2	2036.7	2038.71	-0.250776	6	3	1	1	Complex/Hybrid	a	Yes	46.3	0	0	1767763	0	0	15524182	0	0	0.00144212	0	0	0.00199946	0.000573597	0.000905923	14700325	49576884	1966677	0	0	0	0.00113994	0.0028042	0.00284619	0	0	0	0.00113172	0.00138413
41a		1038.9	2	2078.8	2079.73	0.046	5	4	1	1	Complex/Hybrid	a	Yes	41.8	7521747	80007347	0	2889814	0	10822717	0.00794798	0.00466491	0	0.00607466	0	0.00139393	0.00334691	0.00336349	61721178	0	2039339	0	3791511	28977093	0.0047862	0	0.00295134	0	0.000656715	0.00373181	0.00202101	0.00207214
41b		1038.9	2	2078.8	2079.73	0.046	5	4	1	1	Complex/Hybrid	b	Yes	47.6	18037160	220403340	5867884	6722525	20881401	47209541	0.0190593	0.0128509	0.00478695	0.0141314	0.00613285	0.00608043	0.010507	0.00571345	185934683	156518136	8984266	43809952	33634655	97240315	0.0144184	0.00885309	0.0130021	0.0278671	0.00582575	0.0125231	0.0137482	0.00759706
41c		1038.9	2	2078.8	2079.73	0.046	5	4	1	1	Complex/Hybrid	c	Yes	54.6	8225683	455037885	14409056	8061246	42211607	119259184	0.0086918	0.0265315	0.0117547	0.0169455	0.0123975	0.0153602	0.0152802	0.0062212	182917417	235325113	6255534	7917315	46740401	162596629	0.0141844	0.0133106	0.00905305	0.00503612	0.00809575	0.02094	0.01177	0.00563061
41d		1039.5	2	2080	2080.76	0.226	5	4	3		Complex/Hybrid	d	Yes	41.8	5674904	42456331	6106286	2554850	0	143790852	0.00599648	0.00247546	0.00498144	0.00537053	0	0.0185198	0.00622395	0.0064234	0	64355799	10326063	0	0	216199627	0	0.00364014	0.0149439	0	0	0.0278432	0.00773789	0.0114243
42		1060	2	2121	2121.78	0.199	4	5	3		Complex/Hybrid	a	Yes	37.7	0	0	28510142	3971625	11768649	239441350	0	0	0.0232582	0.00834872	0.00345644	0.0308393	0.0109838	0.0130368	57823129	210765838	10684383	5375910	0	55990780	0.00448392	0.0119215	0.0154625	0.00341956	0	0.00721076	0.00708304	0.00572692
43a		1068	2	2137	2137.78	0.204	5	5	2		Complex/Hybrid	a	Yes	28.2	0	98550037	3786270	1500066	1743829	7885709	0	0.00574607	0.00308879	0.00315328	0.000512161	0.00101565	0.00225266	0.00216093	0	45602900	1116060	0	0	3435228	0	0.00257942	0.00161517	0	0	0.000442405	0.000772833	0.00108391
43b		1068	2	2137	2137.78	0.204	5	5	2		Complex/Hybrid	b	Yes	35.1	13809544	1302172049	165550011	21818964	89881553	236583625	0.0145921	0.0759245	0.135054	0.0458655	0.0263982	0.0304712	0.0547175	0.0446809	0	235501214	8429177	0	0	0	0	0.0133206	0.0121988	0	0	0	0.00425322	0.00659861
44		1075.9	2	2152.8	2153.77	0.009	6	5	1		Complex/Hybrid	a	Yes	46.9	0	82924512	8292656	0	11304259	56476558	0	0.004835	0.00676505	0	0.00332005	0.00727399	0.00369902	0.00319313	32654970	27125058	2959923	6875413	4680259	23112961	0.00253225	0.00153427	0.00428362	0.00437338	0.000810652	0.0029766	0.00275179	0.00143702
45		1080.6	2	2161.8	2162.81	-0.32314	3	6	3		Complex/Hybrid	a	Yes	42.4	4301394	198568188	21062864	5786561	7284129	165606012	0.00454514	0.0115777	0.0171828	0.0121639	0.00213934	0.0213295	0.0114897	0.00728494	35807837	352655584	18027968	5531428	0	72100123	0.00277674	0.0199471	0.0260902	0.00351848	0	0.0092854	0.0102697	0.0105081
46		1111.5	2	2224	2224.77	0.209	5	4		2	Complex/Hybrid	a	Yes	53.2	59841022	525224870	70399016	17911820	156782848	198299414	0.063232	0.0306238	0.0574307	0.0376523	0.046047	0.0255403	0.043421	0.0149158	411758345	821641308	23023609	37526068	301736663	200116951	0.03193	0.0464742	0.0333199	0.0238699	0.0522628	0.025772	0.0356048	0.0113908
47		1111.9	2	2224.8	2225.79	-0.011	5	4	2	1	Complex/Hybrid	a	Yes	46.3	0	110702400	0	6091666	0	42840249	0	0.00645462	0	0.0128052	0	0.00551768	0.00412959	0.00517224	0	0	10748588	42961685	0	135653195	0	0	0.0155554	0.0273275	0	0.0174701	0.0100588	0.0117208
48		1132.4	2	2265.8	2266.82	-0.344849	4	5	2	1	Complex/Hybrid	a	Yes	52.9	0	30813522	10353343	0	0	0	0	0.00179662	0.00844613	0	0	0	0.00170712	0.00337874	0	0	3156855	0	6436604	90639180	0	0	0.00456862	0	0.00111486	0.011673	0.00289274	0.00465114
49a		1140.4	2	2281.8	2282.81	-0.032	5	5	1	1	Complex/Hybrid	a	Yes	39.9	5122737	100380165	14199986	596437	3068125	21693549	0.00541302	0.00585277	0.0115842	0.00125377	0.000901106	0.00279406	0.00463315	0.00397852	19171441	53023196	4496703	0	0	0	0.00148666	0.00299913	0.00650765	0	0	0	0.00183224	0.00258503
49b		1140.4	2	2281.8	2282.81	-0.032	5	5	1	1	Complex/Hybrid	b	Yes	39.8	0	0	0	3890292	9718372	19229086	0	0	0	0.00817775	0.00285428	0.00247664	0.00225145	0.00318566	0	0	2905646	3615000	0	15046399	0	0	0.00420507	0.00229946	0	0.00193775	0.00140705	0.00172316
50a		1141	2	2282.8	2283.83	-0.366559	5	5	3		Complex/Hybrid	a	Yes	33.8	2509308	520642720	35725483	7452829	12026795	98922008	0.0026515	0.0303566	0.0291444	0.0156665	0.00353226	0.0127408	0.015682	0.012022	11269466	320455507	5672922	0	0	10881002	0.000873896	0.0181258	0.00820989	0	0	0.00140131	0.00476849	0.00724216
50b		1141	2	2282.8	2283.83	-0.373795	5	5	3		Complex/Hybrid	b	Yes	39.5	9694055	0	0	0	0	0	0.0102434	0	0	0	0	0	0.00170723	0.00418184	36037517	100547081	5488319	0	0	0	0.00279455	0.00568721	0.00794273	0	0	0	0.00273741	0.00341409
50c		1141	2	2282.8	2283.83	-0.381031	5	5	3		Complex/Hybrid	c	Yes	49.9	0	0	0	0	0	0	0	0	0	0	0	0	0	0	15334123	37968991	5030966	0	0	0	0.00118909	0.00214763	0.00728084	0	0	0	0.00176959	0.00283719
51		1177.5	2	2356	2356.85	0.13	6	6	1		Complex/Hybrid	a	Yes	39.1	2180173	190647533	11994494	0	12479659	16870317	0.00230372	0.0111159	0.00978497	0	0.00366527	0.00217284	0.00484045	0.00452088	10585723	29597422	862769	0	0	0	0.000820875	0.00167411	0.0012486	0	0	0	0.000623932	0.000734813
52a		1184.5	2	2370	2370.83	0.151	5	4	1	2	Complex/Hybrid	a	Yes	49.8	0	86232523	5236091	6020587	8861262	23257749	0	0.00502788	0.00427154	0.0126558	0.00260255	0.00299552	0.00459222	0.00431071	78802045	82704617	7932151	10913654	12592689	48814300	0.00611074	0.004678	0.0114795	0.00694206	0.00218114	0.00628654	0.00627966	0.00306165
52b		1184.5	2	2370	2370.83	0.151	5	4	1	2	Complex/Hybrid	b	Yes	56.9	11256179	43557268	1671124	2448557	2190580	11010135	0.011894	0.00253965	0.00136328	0.00514709	0.000643372	0.00141807	0.00383425	0.00425405	47262957	43694608	1857084	5231131	8352458	27607264	0.00366503	0.00247148	0.00268758	0.00332747	0.0014467	0.0035554	0.00285894	0.00084003
52c		1184.5	2	2370	2370.83	0.151	5	4	1	2	Complex/Hybrid	c	Yes	60.9	0	187000541	4752661	3907031	14177188	34029749	0	0.0109033	0.00387716	0.00821294	0.00416383	0.00438292	0.00525669	0.00379781	45740214	57229246	3718918	5953356	16030057	51425796	0.00354695	0.00323704	0.00538204	0.00378687	0.00277651	0.00662286	0.00422538	0.00147067
53		1205.6	2	2412.2	2412.88	0.304	4	5	3	1	Complex/Hybrid	a	Yes	57.4	0	0	9731167	0	0	157439012	0	0	0.00793857	0	0	0.0202776	0.0047027	0.00826451	10832780	108607782	10204879	0	0	53898551	0.000840033	0.00614315	0.0147686	0	0	0.00694132	0.00478218	0.00578828
54		1213.6	2	2427.9	2428.87	-0.42445	5	5	2	1	Complex/Hybrid	a	Yes	38.7	0	102171224	12973218	5003813	0	68672787	0	0.0059572	0.0105834	0.0105185	0	0.00884483	0.00598398	0.00492986	80978992	212447854	6816933	0	0	32135205	0.00627956	0.0120166	0.00986551	0	0	0.00413853	0.00538337	0.00498806
55		1222	2	2445	2445.89	0.093	6	5	3		Complex/Hybrid	a	Yes	59.8	0	0	0	0	0	0	0	0	0	0	0	0	0	0	16086800	18402510	2098901	0	0	0	0.00124746	0.0010409	0.00303754	0	0	0	0.000887649	0.00119488
56		1258.5	2	1258.5	2518.9	-0.453396	7	6	1		Complex/Hybrid	a	Yes	57.3	0	31699094	0	0	0	0	0	0.00184825	0	0	0	0	0.000308042	0.000754545	15587500	21784585	1719742	6169400	3148194	0	0.00120874	0.00123219	0.00248882	0.00392429	0.000545288	0	0.00156656	0.00142453
57		1260.5	1	1260.5	1261.45	-0.554706	3	3	1		Complex/Hybrid	a	Yes	41.7	9823778	35082034	0	0	0	6443475	0.0103805	0.0020455	0	0	0	0.000829898	0.00220931	0.00408266	221597137	156001971	0	6625295	0	43172820	0.0171839	0.00882389	0	0.00421428	0	0.00556001	0.00596367	0.00645643
58		1286.6	2	2573	2573.91	0.071	5	5	1	2	Complex/Hybrid	a	Yes	41.7	0	15410654	0	0	3773627	60594458	0	0.000898535	0	0	0.00110831	0.00780437	0.0016352	0.0030627	92123926	118732075	0	0	0	0	0.0071438	0.00671581	0	0	0	0	0.00230993	0.00358109
59		1330.6	2	2663	2663.94	0.04	7	6		1	Complex/Hybrid	a	Yes	52.9	0	0	1302329	0	0	64485440	0	0	0.00106242	0	0	0.00830551	0.00156132	0.00333118	21466354	0	3660380	0	0	57293977	0.00166462	0	0.00529732	0	0	0.0073786	0.00239009	0.00319378
60		1367	2	2735	2735.96	0.018	6	5	1	2	Complex/Hybrid	a	Yes	60.7	0	0	0	0	0	0	0	0	0	0	0	0	0	0	0	9846697	0	0	0	0	0	0.000556956	0	0	0	0	9.28259e-05	0.000227376
61		1440	2	2881	2882.02	-0.038	6	5	2	2	Complex/Hybrid	a	Yes	59.6	0	112097175	36139121	0	14299349	55454524	0	0.00653595	0.0294819	0	0.00419971	0.00714236	0.00789331	0.0110157	83748852	87268503	10316460	1873140	13325939	25755812	0.00649435	0.00493614	0.01493	0.00119149	0.00230814	0.00331696	0.00552952	0.00497482
															946372374	17150870270	1225808572	475716501	3404842524	7764173627	1	1	1	1	1	1	1		12895656220	17679498751	690986709	1572105289	5773447951	7764888301	1	1	1	1	1	1	1

## Sheet: 5ii
5ii. Colorectal cancer (CRC)_FF													*High quality MS/MS available from a minimum of one dataset
														Average LC retention time (RT) (min)	Non-tumour tissue					Non-tumour tissue					Average RA_Non-tumour	Standard Deviation_Non-tumour	Tumour tissue					Tumour tissue
				Observed mass (M, Da)	Theoretical mass (M, Da)		Monosaccharide composition								Average AUC (area under the curve)					Relative abundance (RA)							Average AUC (area under the curve)					Relative abundance (RA)					Average RA_Tumour	Standard deviation_Tumour
Glycan #	Oligomannose identifier	m/z	Charge (Z)			Delta mass	Hex	HexNAc	dHex	NeuAc	Glycan type	Isoform	MS/MS*		AUC_Donor1	AUC_Donor2	AUC_Donor3	AUC_Donor4	AUC_Donor5	RA_Donor1	RA_Donor2	RA_Donor3	RA_Donor4	RA_Donor5			AUC_Donor1	AUC_Donor2	AUC_Donor3	AUC_Donor4	AUC_Donor5	RA_Donor1	RA_Donor2	RA_Donor3	RA_Donor4	RA_Donor5				N-glycan type distribution
1		587.2	1	588.2	587.2	0.12007	1	2			Paucimannose	a	-	-	0	0	0	0	0	0	0	0	0	0	0	0	0	0	0	0	0	0	0	0	0	0	0	0			Non-tumour	Tumour
2		733.2	1	734.2	733.2	0.12007	1	2	1		Paucimannose	a	Yes	25.5	0	0	0	0	0	0	0	0	0	0	0	0	0	0	0	0	6529791	0	0	0	0	0.0147982	0.00295965	0.00661797		Paucimannose	0.0352	0.0565
3a		749.38	1	750.387	749.4	0.11007	2	2			Paucimannose	a	Yes	38.8	911702	1.38844e+06	1977181	854856	1.878e+06	0.00478197	0.00271354	0.00258328	0.00212379	0.0100202	0.00444455	0.00328055	1.39589e+06	814310	1.59886e+06	399972	3.4443e+06	0.00336577	0.00233179	0.00343606	0.00111148	0.0078057	0.00361016	0.00252835		Oligomannose	0.283325	0.371799
3b		749.38	1	750.387	749.4	0.11007	2	2			Paucimannose	b	-	-	0	0	0	0	0	0	0	0	0	0	0	0	0	0	0	0	0	0	0	0	0	0	0	0		Oligomannose-related structure	0.0135	0.0171
4a		895.33	1	896.337	896.335	0.11007	2	2	1		Paucimannose	a	Yes	48	1.27228e+06	3.06792e+06	4031208	4431889	529092	0.00667324	0.00599587	0.00526697	0.0110105	0.002823	0.00635391	0.00298172	3626413	3826055	5.71316e+06	5869201	20933550	0.00874403	0.010956	0.012278	0.0163099	0.047441	0.0191458	0.0160553		Complex/Hybrid	0.668	0.5546
4b		895.33	1	896.337	896.3	0.11007	2	2	1		Paucimannose	b	-	-	0	0	0	0	0	0	0	0	0	0	0	0	0	0	0	0	0	0	0	0	0	0	0	0			1.00003	0.999999
5		911.44	1	912.447	911.3	0.11007	3	2			Paucimannose	a	Yes	46.4	1.78556e+06	2.0857e+06	7654565	3.84372e+06	1774767	0.00936544	0.00407624	0.0100011	0.00954924	0.00946937	0.00849227	0.00248053	4.31005e+06	3012741	3488639	3509775	5458746	0.0103924	0.00862705	0.00749733	0.0097533	0.012371	0.00972821	0.00184495
6		1057.4	1	1058.41	1057.3	0.11007	3	2	1		Paucimannose	a	Yes	54.8	3.42786e+06	7.47568e+06	9085451	6.02657e+06	3.74539e+06	0.0179795	0.0146103	0.0118706	0.0149723	0.0199838	0.0158833	0.00315278	10161485	7.16754e+06	8.06426e+06	9161748	7811830	0.0245014	0.0205244	0.0173307	0.0254595	0.0177037	0.0211039	0.00376329		Oligomannose distribution*	Non-tumour	Tumour
7a	M4a	1073.4	1	1074.4	1074.4	0	4	2			Oligomannose-related structure	a	Yes	42.3	0	0	3.27621e+06	0	0	0	0	0.00428052	0	0	0.000856104	0.00191431	0	0	0	0	1276564	0	0	0	0	0.00289303	0.000578606	0.0012938		M5	0.0537509	0.0743359
7b	M4b	1073.4	1	1074.4	1074.4	0	4	2			Oligomannose-related structure	b	Yes	44.3	1066583	3082558	2.46756e+06	1268888	911002	0.00559434	0.00602448	0.00322399	0.0031524	0.00486071	0.00457118	0.00132953	0	1.05662e+06	2.53446e+06	2932760	3596867	0	0.00302565	0.00544674	0.00814983	0.00815145	0.00495474	0.00349787		M6	0.0431075	0.078109
7c	M4c	1073.4	1	1074.5	1074.4	0.1	4	2			Oligomannose-related structure	c	Yes	49.7	880450	1.52506e+06	2438211	1.65466e+06	801454	0.00461805	0.00298054	0.00318564	0.00411079	0.00427621	0.00383425	0.000713384	1.87593e+06	761914	2.12373e+06	3491177	1058385	0.00452325	0.00218176	0.00456405	0.00970161	0.00239858	0.00467385	0.00302905		M7	0.0428809	0.0568554
8a	M5a	1235.4	1	1236.5	1236.4	0.1	5	2			Oligomannose	a	Yes	34.1	10928962	3.08917e+07	3.51255e+07	2.88507e+07	4.65383e+06	0.0573236	0.060374	0.0458931	0.071676	0.0248308	0.0520195	0.0177558	25180484	1.63592e+07	3.6359e+07	50017543	1.18562e+07	0.0607153	0.0468449	0.078138	0.138994	0.0268693	0.0703122	0.0427448		M8	0.0566505	0.0708487
8b	M5b	1235.4	1	1236.4	1236.4	0	5	2			Oligomannose	b	Yes	37.4	0	0	3662522	723072	388974	0	0	0.00478526	0.00179639	0.0020754	0.00173141	0.00196495	1036031	1.28318e+06	1.04243e+06	424044	4645355	0.00249808	0.00367442	0.00224026	0.00117837	0.0105276	0.00402375	0.00374255		M9	0.0869352	0.0916502
9a	M6a	698.2	2	1398.6	1398.4	0.2	6	2			Oligomannose	a	Yes	42.8	5.62767e+06	3.11901e+07	27470178	15268149	9.60344e+06	0.0295177	0.0609572	0.0358911	0.0379318	0.0512397	0.0431075	0.0127308	2.96033e+07	3.61901e+07	29892180	3.25841e+07	26804515	0.0713796	0.103631	0.0642404	0.0905479	0.0607461	0.078109	0.0183384
9b	M6b	698.2	2	1398.6	1398.4	0.2	6	2			Oligomannose	b	-	-	0	0	0	0	0	0	0	0	0	0	0	0	0	0	0	0	0	0	0	0	0	0	0	0		*Note that all observed oligomannosidic N-glycan isomers were combined for this quantitative analysis.
10a	M7a	779.3	2	1560.6	1560.6	0	7	2			Oligomannose	a	Yes	41.5	12755813	20185448	16113399	1.26353e+07	5026725	0.0669056	0.03945	0.0210529	0.0313909	0.0268204	0.037124	0.017956	2.69916e+07	8.51674e+06	12582359	1.2456e+07	22973015	0.0650823	0.0243879	0.0270404	0.0346139	0.0520629	0.0406375	0.0174162
10b	M7b	779.3	2	1560.6	1560.6	0	7	2			Oligomannose	b	Yes	45	1.77826e+06	3.92352e+06	5425987	1891852	0	0.00932716	0.00766803	0.00708931	0.00470007	0	0.00575691	0.00362054	5.64321e+06	3150229	7851141	7.26682e+06	9440897	0.0136069	0.00902075	0.0168727	0.0201937	0.0213956	0.0162179	0.00504134
11a	M8a	860.3	2	1722.6	1722.6	0	8	2			Oligomannose	a	Yes	41.6	13520743	3.57723e+07	3.55868e+07	2.14891e+07	7.97283e+06	0.0709177	0.0699125	0.0464959	0.053387	0.0425395	0.0566505	0.013156	4.03014e+07	20245365	18426971	2.47849e+07	36136424	0.0971751	0.057973	0.0396009	0.0688747	0.0818947	0.0691037	0.0220566
11b	M8b	860.3	2	1722.6	1722.6	0	8	2			Oligomannose	b	Yes	35	0	0	0	0	0	0	0	0	0	0	0	0	2.44559e+06	0	0	0	1247973	0.00589681	0	0	0	0.00282824	0.00174501	0.00262421
12	M9	941.3	2	1884.8	1884.6	0.2	9	2			Oligomannose	a	Yes	42.1	1.99844e+07	6.10109e+07	58959531	28208601	1.19019e+07	0.10482	0.119238	0.0770334	0.0700808	0.0635032	0.0869352	0.0239507	53864282	3.62933e+07	23115545	3.59747e+07	33005663	0.129878	0.103927	0.049677	0.0999699	0.0747996	0.0916502	0.0305245
13	M8+Glc	941.3	2	1884.8	1884.6	0.2	9	2			Oligomannose-related structure	a	-	-	0	0	0	0	0	0	0	0	0	0	0	0	0	0	0	0	0	0	0	0	0	0	0	0
14	M9+Glc	1022.3	2	2046.8	2046.6	0.2	10	2			Oligomannose-related structure	a	Yes	32.5	1201332	1767662	4342329	2392195	0	0.00630111	0.00345468	0.00567346	0.00594312	0	0.00427447	0.00263591	4.24647e+06	1.43588e+06	2116780	3.696e+06	2259202	0.0102391	0.00411166	0.00454911	0.0102708	0.00511995	0.00685812	0.00312143
15		731.3	2	1464.6	1464.6	0	3	4	1		Complex/Hybrid	a	Yes	48.9	0	0	868225	0	623320	0	0	0.00113438	0	0.00332576	0.000892028	0.00144646	905604	1.73515e+06	1163740	1.21737e+06	623320	0.0021836	0.00496865	0.00250096	0.00338296	0.00141261	0.00288975	0.00135986
16		759.8	2	1521.6	1521.6	0	3	5			Complex/Hybrid	a	Yes	33.2	433468	793292	1593210	544249	404513	0.00227359	0.00155039	0.00208161	0.00135212	0.0021583	0.0018832	0.000406281	1.00854e+06	0	0	427174	0	0.00243179	0	0	0.00118707	0	0.000723773	0.00108438
17		783.3	2	1568.6	1568.6	0	4	3		1	Complex/Hybrid	a	Yes	47.3	0	0	0	0	0	0	0	0	0	0	0	0	0	578970	1297948	1.12985e+06	1.08236e+06	0	0.00165789	0.00278938	0.00313973	0.00245291	0.00200798	0.0012494
18		799.8	2	1601.6	1601.6	0	6	3			Complex/Hybrid	a	Yes	45.9	0	1552193	3.58141e+06	0	522068	0	0.00303357	0.00467928	0	0.00278552	0.00209967	0.00205025	0	1019472	2713504	1.11175e+06	2168809	0	0.00291928	0.00583151	0.00308945	0.0049151	0.00335107	0.00224072
19a		812.3	2	1626.6	1626.6	0	4	4	1		Complex/Hybrid	a	Yes	45.7	545849	1.53711e+06	0	0	0	0.00286304	0.00300408	0	0	0	0.00117342	0.00160755	0	1.87644e+06	1974906	720684	0	0	0.00537322	0.00424421	0.00200271	0	0.00232403	0.00244388
19b		812.3	2	1626.6	1626.6	0	4	4	1		Complex/Hybrid	b	Yes	51.4	551328	4887547	3.1737e+06	0	2323993	0.00289178	0.00955211	0.0041466	0	0.0123998	0.00579806	0.0050613	0	3140566	1.9017e+06	759344	0	0	0.00899308	0.00408689	0.00211014	0	0.00303802	0.00373774
20		820.3	2	1642.6	1642.6	0	5	4			Complex/Hybrid	a	Yes	47.4	630214	1963927	4647921	2273552	0	0.00330554	0.00383825	0.00607273	0.00564836	0	0.00377298	0.00241164	706292	1369290	3.9167e+06	1.32948e+06	970374	0.00170302	0.00392099	0.00841728	0.00369448	0.00219912	0.00398698	0.0026519
21		832.8	2	1667.6	1667.6	0	3	5	1		Complex/Hybrid	a	Yes	40.4	3.03614e+06	4460462	7182226	1704374	3.63466e+06	0.0159249	0.00871742	0.00938392	0.00423431	0.019393	0.0115307	0.0060598	7.4273e+06	1.0808e+06	1561848	910710	305482	0.0179088	0.00309489	0.00335652	0.00253077	0.000692302	0.00551665	0.00700509
22		840.8	2	1683.6	1683.6	0	4	5			Complex/Hybrid	a	Yes	35.7	0	0	1.06737e+06	0	0	0	0	0.00139457	0	0	0.000278914	0.000623671	1449659	0	418308	0	0	0.00349543	0	0.000898973	0	0	0.00087888	0.00151361
23		856.3	2	1714.6	1714.6	0	4	3	1	1	Complex/Hybrid	a	Yes	53.8	1024717	2879212	0	2072310	1679713	0.00537475	0.00562706	0	0.0051484	0.00896221	0.00502248	0.0032114	1024717	0	2.03492e+06	1927938	7071369	0.0024708	0	0.00437319	0.00535754	0.0160256	0.00564543	0.0061522
24a		864.3	2	1730.8	1730.6	0.2	5	3		1	Complex/Hybrid	a	Yes	45.8	0	619230	1182025	1.05419e+06	0	0	0.00121021	0.00154437	0.00261899	0	0.00107472	0.0011106	1144591	487006	1809065	2.65581e+06	2600740	0.00275984	0.00139455	0.00388781	0.00738022	0.00589397	0.00426328	0.0023982
24b		864.3	2	1730.6	1730.6	0	5	3		1	Complex/Hybrid	b	Yes	46.1	0	944990	1635383	0	0	0	0.00184687	0.00213671	0	0	0.000796714	0.00109575	0	1.15195e+06	1.15376e+06	0	0	0	0.00329865	0.0024795	0	0	0.00115563	0.0016087
25		872.8	2	1747.8	1747.6	0.2	6	3	1		Complex/Hybrid	a	Yes	43.3	0	0	0	0	0	0	0	0	0	0	0	0	3.3017e+06	0	951868	0	660658	0.00796107	0	0.00204563	0	0.00149722	0.00230079	0.00329154
26		884.8	2	1771.8	1771.6	0.2	4	4		1	Complex/Hybrid	a	Yes	48.3	0	0	0	0	0	0	0	0	0	0	0	0	0	0	0	2240418	0	0	0	0	0.00622589	0	0.00124518	0.0027843
27a		893.3	2	1788.6	1788.6	0	5	4	1		Complex/Hybrid	a	Yes	53.8	8323384	21405791	4.0635e+07	1.52148e+07	7.60634e+06	0.043657	0.041835	0.0530915	0.0377993	0.0405841	0.0433934	0.00582532	3296241	1.2008e+07	26969435	4.26632e+06	6.46445e+06	0.00794791	0.0343851	0.0579592	0.0118557	0.0146502	0.0253596	0.0208831
27b		893.3	2	1788.6	1788.6	0	5	4	1		Complex/Hybrid	a	Yes	53.2	0	0	1708031	0	0	0	0	0.00223162	0	0	0.000446325	0.000998013	1.71217e+06	873647	0	0	0	0.00412839	0.00250171	0	0	0	0.00132602	0.00190463
28		913.9	2	1828.6	1829.8	-1.2	4	5	1		Complex/Hybrid	a	Yes	42.7	3.716e+06	6138730	12536430	1891780	1.87822e+06	0.0194908	0.0119974	0.0163794	0.0046999	0.0100213	0.0125178	0.00572622	2.87233e+06	1.18097e+06	2.13274e+06	1.45106e+06	2.15532e+06	0.00692577	0.00338172	0.0045834	0.00403235	0.00488454	0.00476156	0.00133851
29		921.8	2	1845.8	1845.6	0.2	5	5			Complex/Hybrid	a	Yes	42	0	680183	1.62488e+06	0	0	0	0.00132933	0.00212299	0	0	0.000690464	0.000986217	1469567	0	660880	0	0	0.00354343	0	0.00142028	0	0	0.000992741	0.00155285
30		934.3	2	1870.8	1870.6	0.2	3	6	1		Complex/Hybrid	a	Yes	38	0	0	0	1011406	0	0	0	0	0.00251271	0	0.000502543	0.00112372	769434	0	1.62289e+06	1901364	0	0.00185526	0	0.00348771	0.00528369	0	0.00212533	0.00228792
31a		937.3	2	1875.8	1876.6	-0.8	5	3	1	1	Complex/Hybrid	a	Yes	51.9	0	0	1.27494e+06	738707	612560	0	0	0.00166578	0.00183523	0.00326835	0.00135387	0.00138385	1.62018e+06	0	858644	2.21842e+06	747470	0.00390658	0	0.00184529	0.00616477	0.00169396	0.00272212	0.00237121
31b		937.3	2	1876.8	1876.6	0.2	5	3	1	1	Complex/Hybrid	a	Yes	51.3	219054	0	621187	504392	0	0.00114896	0	0.000811611	0.0012531	0	0.000642734	0.000609004	0	0	2.03492e+06	0	0	0	0	0.00437319	0	0	0.000874638	0.00195575
32a		945.3	2	1892.8	1892.6	0.2	6	3		1	Complex/Hybrid	a	Yes	50	1376961	1.7613e+06	1.1466e+06	968471	917726	0.00722231	0.00344225	0.00149809	0.00240605	0.00489658	0.00389305	0.00224951	1398049	872992	3572841	6.84623e+06	2200978	0.00337098	0.00249983	0.00767829	0.0190249	0.004988	0.00751241	0.00673082
32b		945.3	2	1892.8	1892.6	0.2	6	3		1	Complex/Hybrid	b	Yes	58.6	499734	1711339	2.39261e+06	1.20744e+06	273240	0.00262116	0.0033446	0.00312606	0.00299974	0.00145789	0.00270989	0.00074757	0	1189193	2557679	0	466976	0	0.00340528	0.00549663	0	0.00105829	0.00199204	0.00240249
33a		957.8	2	1916.6	1917.68	0.2	4	4	1	1	Complex/Hybrid	a	Yes	57.66	445882	0	1.78793e+06	0	0	0.0023387	0	0.00233601	0	0	0.000934943	0.00128022	1.82932e+06	920021	1130645	961167	1.98324e+06	0.00441087	0.0026345	0.00242984	0.00267098	0.00449455	0.00332815	0.00103111
33b		957.8	2	1916.6	1917.68	0.1	4	4	1	1	Complex/Hybrid	b	Yes	54.2	626156	0	2376200	1052069	0	0.00328425	0	0.00310462	0.00261374	0	0.00180052	0.00166187	0	2861537	3.09775e+06	0	0	0	0.00819407	0.00665728	0	0	0.00297027	0.00410334
34a		965.8	2	1932.8	1933.68	0.1	5	4		1	Complex/Hybrid	a	Yes	51.5	2.92202e+06	9384119	24422001	17263629	3.39087e+06	0.0153263	0.0183401	0.0319085	0.0428894	0.0180922	0.0253113	0.0117572	1.11802e+07	8.45755e+06	1.19137e+07	1.34715e+07	7574741	0.0269579	0.0242184	0.0256034	0.0374359	0.0171664	0.0262764	0.00729176
34b		965.8	2	1932.8	1933.68	0.1	5	4		1	Complex/Hybrid	b	Yes	60.3	2.3326e+06	2.42098e+06	13311447	2720298	561634	0.0122347	0.00473152	0.017392	0.00675825	0.00299663	0.00882263	0.00591647	1433563	4725691	6328458	1.81662e+06	2452955	0.00345662	0.0135321	0.0136003	0.00504819	0.00555905	0.00823926	0.00492431
35a		974.4	2	1950.8	1950.8	0	6	4	1		Complex/Hybrid	a	Yes	59.5	0	0	0	0	0	0	0	0	0	0	0	0	2.10653e+06	0	0	0	0	0.00507929	0	0	0	0	0.00101586	0.00227153
35b		974.4	2	1950.8	1950.8	0	6	4	1		Complex/Hybrid	b	Yes	0	0	0	0	0	0	0	0	0	0	0	0	0	873548	0	0	0	0	0.0021063	0	0	0	0	0.000421261	0.000941967
35c		974.4	2	1950.8	1950.8	0	6	4	1		Complex/Hybrid	c	Yes	0	0	0	0	0	0	0	0	0	0	0	0	0	2256494	0	0	0	0	0.00544087	0	0	0	0	0.00108817	0.00243323
36a		986.9	2	1975.8	1975.8	0	4	5	2		Complex/Hybrid	a	Yes	40.6	0	0	0	0	841442	0	0	0	0	0.00448956	0.000897913	0.00200779	0	769816	0	932901	0	0	0.00220439	0	0.00259243	0	0.000959364	0.00132081
36b		986.9	2	1975.8	1975.8	0	4	5	2		Complex/Hybrid	b	Yes	50.7	0	0	3.85318e+06	0	0	0	0	0.00503437	0	0	0.00100687	0.00225144	0	0	1.26641e+06	0	0	0	0	0.00272161	0	0	0.000544322	0.00121714
36c		986.9	2	1975.8	1975.8	0	4	5	2		Complex/Hybrid	c	Yes	52.4	0	0	1856912	1.80776e+06	0	0	0	0.00242614	0.00449115	0	0.00138346	0.0020302	0	0	0	0	0	0	0	0	0	0	0	0
37a		994.9	2	1991.8	1991.8	0	5	5	1		Complex/Hybrid	a	Yes	36.6	787148	1.22136e+06	3637309	1291499	616398	0.00412867	0.002387	0.00475232	0.00320857	0.00328883	0.00355308	0.000910732	2215743	0	0	0	0	0.00534261	0	0	0	0	0.00106852	0.00238929
37b		994.9	2	1991.8	1991.8	0	5	5	1		Complex/Hybrid	b	Yes	44.3	4.078e+06	4.69582e+06	2.95568e+07	4.32678e+06	2751166	0.0213895	0.00917741	0.0386173	0.0107494	0.014679	0.0189225	0.0119765	9508798	2.83879e+06	4.26782e+06	3679518	3.34819e+06	0.0229277	0.00812892	0.00917186	0.010225	0.00758788	0.0116083	0.00640796
38		1018.4	2	2039	2038.8	0.2	6	3	1	1	Complex/Hybrid	a	Yes	0	0	0	0	0	0	0	0	0	0	0	0	0	1741923	0	0	0	0	0.00420013	0	0	0	0	0.000840027	0.00187836
39a		1038.9	2	2079.8	2079.8	0	5	4	1	1	Complex/Hybrid	a	Yes	48.6	0	0	2.41895e+06	0	0	0	0	0.00316048	0	0	0.000632095	0.00141341	1239920	0	1.56526e+06	4.41445e+06	1.29009e+06	0.0029897	0	0.00336386	0.0122673	0.00292368	0.00430891	0.00464905
39b		1038.9	2	2079.8	2079.8	0	5	4	1	1	Complex/Hybrid	b	Yes	56.9	3.92908e+06	14564571	24002170	1.08162e+07	3646368	0.0206084	0.0284647	0.03136	0.0268715	0.0194554	0.025352	0.00513237	10378018	8294390	2038232	10601992	15302465	0.0250235	0.0237512	0.00438031	0.0294618	0.0346794	0.0234593	0.0114941
39c		1038.9	2	2079.8	2079.8	0	5	4	1	1	Complex/Hybrid	c	Yes	63.1	1.67037e+07	4.39475e+07	7.30772e+07	3.45681e+07	1.9313e+07	0.0876126	0.08589	0.0954789	0.0858802	0.103046	0.0915815	0.00753775	6043731	3.37788e+07	2.57672e+07	5.38402e+06	2.56652e+07	0.0145727	0.0967262	0.0553755	0.0149616	0.058164	0.04796	0.034427
40		1059.4	2	2120.8	2120.8	0	4	5	1	1	Complex/Hybrid	a	Yes	45.5	1167296	2.26716e+06	4591426	1.89716e+06	0	0.00612259	0.00443089	0.00599892	0.00471327	0	0.00425313	0.00249375	4858415	391332	2241307	4.56655e+06	4973549	0.0117146	0.00112059	0.00481673	0.01269	0.0112714	0.00832266	0.00508515
41a		1067.9	2	2137.8	2137.8	0	5	5	2		Complex/Hybrid	a	Yes	33.8	0	0	1.59295e+06	1315470	0	0	0	0.00208126	0.00326812	0	0.00106988	0.0015239	2492361	0	0	0	0	0.00600959	0	0	0	0	0.00120192	0.00268757
41b		1067.9	2	2137.8	2137.8	0	5	5	2		Complex/Hybrid	b	Yes	42.1	1.09756e+07	6521625	2.07792e+07	5383680	2941672	0.057568	0.0127457	0.027149	0.0133751	0.0156955	0.0253066	0.0189519	1.13772e+07	0	0	0	0	0.0274327	0	0	0	0	0.00548654	0.0122683
41c		1075.9	2	2153.8	2153.8	0	6	5	1		Complex/Hybrid	a	Yes	55.9	1.52984e+06	4887547	7184970	2383946	2.00327e+06	0.00802415	0.00955211	0.00938751	0.00592262	0.0106886	0.00871499	0.00182501	1680689	4462643	5.64817e+06	2.17701e+06	1848575	0.00405249	0.0127789	0.0121383	0.00604968	0.00418936	0.00784174	0.00429376
41d		1075.9	2	2153.8	2153.8	0	6	5	1		Complex/Hybrid	b	Yes	42.9	0	0	3197635	2691514	0	0	0	0.00417786	0.00668674	0	0.00217292	0.0031048	0	437213	2.01053e+06	0	3.24457e+06	0	0.00125197	0.00432077	0	0.00735305	0.00258516	0.00319721
42		1080.4	2	2162.8	2162.8	0	3	4	3		Complex/Hybrid	a	Yes	50.1	2678940	2678940	13279309	6893831	3.12485e+06	0.0140513	0.00523566	0.0173501	0.0171269	0.0166728	0.0140873	0.00512158	4.82497e+06	0	3.61323e+06	0	0	0.011634	0	0.00776508	0	0	0.00387982	0.00548593
43a		1111.4	2	2224.8	2224.8	0	5	4		2	Complex/Hybrid	a	Yes	54.4	5.27013e+06	2.22209e+07	22483731	21155246	17777612	0.0276424	0.043428	0.0293761	0.0525576	0.0948535	0.0495715	0.0273215	18135539	14419606	17257416	24893582	2.37547e+07	0.0437285	0.0412908	0.0370874	0.0691767	0.0538344	0.0490236	0.0128413
43b		1111.4	2	2224.8	2224.8	0	5	4		2	Complex/Hybrid	b	Yes	64.6	1.46921e+06	4.18948e+06	5785809	1278399	3541359	0.00770617	0.00818781	0.00755944	0.00317603	0.0188951	0.00910492	0.00583494	689127	1.07213e+07	3426029	770802	2.36136e+06	0.00166163	0.0307006	0.00736278	0.00214198	0.00535147	0.00944369	0.0121121
44a		1111.9	2	2225.8	2225.8	0	5	4	2	1	Complex/Hybrid	a	Yes	53.4	3775635	3.12738e+07	3.84453e+07	2.02482e+07	1928428	0.0198036	0.0611208	0.0502306	0.0503042	0.0102892	0.0383497	0.0219883	2.13062e+07	8.96971e+06	2.13684e+07	1.84099e+07	20339694	0.0513737	0.025685	0.0459222	0.0511592	0.0460951	0.044047	0.0105965
44b		1111.9	2	2225.8	2225.8	0	5	4	2	1	Complex/Hybrid	b	Yes	61.7	496526	1551370	1.69638e+06	1.77371e+06	1478441	0.00260433	0.00303196	0.0022164	0.00440657	0.00788831	0.00402951	0.00231009	1320668	3539687	4136881	1328047	3.18919e+06	0.0031844	0.010136	0.00889045	0.0036905	0.00722754	0.00662577	0.00309319
45		1132.4	2	2266.8	2266.8	0	4	5	2	1	Complex/Hybrid	a	Yes	63	0	0	0	0	0	0	0	0	0	0	0	0	1554154	0	995222	1255578	0	0.00374738	0	0.0021388	0.00348912	0	0.00187506	0.00181742
46a		1140.4	2	2282.8	2282.8	0	5	5	1	1	Complex/Hybrid	a	Yes	48.2	1759567	7610398	8107439	9812692	735276	0.00922912	0.0148736	0.0105928	0.0243784	0.00392311	0.0125994	0.00765802	5886463	1.54409e+06	4554875	4284343	2885552	0.0141935	0.00442154	0.00978875	0.0119057	0.00653943	0.00936978	0.00394876
46b		1140.9	2	2284	2283.8	0.2	5	5	3		Complex/Hybrid	a	Yes	40.9	4.57204e+06	9162556	3.55036e+06	4.87213e+06	1365593	0.0239808	0.0179071	0.00463872	0.0121042	0.0072862	0.0131834	0.00787164	7990601	1.33881e+06	754160	0	0	0.019267	0.00383372	0.00162074	0	0	0.00494429	0.00815952
47		1148.4	2	2298.8	2298.8	0	6	5		1	Complex/Hybrid	a	Yes	58.2	0	1.47688e+06	3.20256e+06	2764918	0	0	0.00288638	0.0041843	0.0068691	0	0.00278796	0.00292235	0	0	0	0	1333256	0	0	0	0	0.00302151	0.000604302	0.00135126
48		1160.9	2	2323.8	2323.8	0	4	6	1	1	Complex/Hybrid	a	Yes	43.7	0	0	0	0	0	0	0	0	0	0	0	0	0	0	0	1711004	0	0	0	0	0.0047547	0	0.00095094	0.00212637
49		1177.4	2	2356.8	2356.8	0	6	6	1		Complex/Hybrid	a	Yes	47.5	0	0	7715802	0	0	0	0	0.0100811	0	0	0.00201621	0.00450839	0	0	0	0	0	0	0	0	0	0	0	0
50a		1184.4	2	2371	2370.8	0.2	5	4	1	2	Complex/Hybrid	a	Yes	58.9	1599775	5626054	10335556	8377048	2614868	0.00839099	0.0109954	0.0135039	0.0208117	0.0139518	0.0135308	0.00463778	10492706	3.56783e+06	7.83687e+06	7106991	27346543	0.0253001	0.0102166	0.016842	0.0197496	0.0619745	0.0268165	0.0203922
50b		1184.4	2	2371	2370.8	0.2	5	4	1	2	Complex/Hybrid	b	Yes	63.9	1941312	6387212	9.00084e+06	5864126	3115391	0.0101824	0.012483	0.01176	0.0145687	0.0166224	0.0131233	0.00251247	1557837	6.16736e+06	1.51337e+07	2956082	1.07162e+07	0.00375627	0.0176604	0.0325234	0.00821464	0.0242857	0.0172881	0.0116904
50c		1184.4	2	2370.8	2370.8	0	5	4	1	2	Complex/Hybrid	c	Yes	65.8	14319222	43731322	6.6434e+07	3.40131e+07	35672477	0.0751058	0.0854675	0.0867992	0.0845015	0.190333	0.104441	0.0482357	2092013	40991984	5.86909e+07	4.76464e+06	23701727	0.00504427	0.117381	0.126131	0.0132404	0.0537144	0.0631023	0.0567096
51		1213.5	2	2429	2429	0	5	5	2	1	Complex/Hybrid	a	Yes	46.8	1293323	5263014	9.18389e+06	8.09411e+06	470644	0.00678362	0.0102859	0.0119992	0.0201088	0.00251115	0.0103377	0.00655981	6.31082e+06	0	4.92062e+06	4.92062e+06	744413	0.0152167	0	0.0105748	0.0136739	0.00168704	0.00823047	0.00697299
52a		1221.4	2	2445	2444.8	0.2	6	5	1	1	Complex/Hybrid	a	Yes	46.4	395769	598638	1315121	1.48922e+06	0	0.00207585	0.00116996	0.00171827	0.0036998	0	0.00173278	0.00135151	0	855492	2528172	0	1309473	0	0.00244972	0.00543322	0	0.00296761	0.00217011	0.0022793
52b		1221.4	2	2445	2444.8	0.2	6	5	1	1	Complex/Hybrid	b	Yes	61.7	2031161	2.58142e+06	12476318	1.02115e+07	1928428	0.0106537	0.00504507	0.0163009	0.0253692	0.0102892	0.0135316	0.00772356	3499913	1219590	4179535	2.20553e+06	6985573	0.00843901	0.00349232	0.00898212	0.00612894	0.0158312	0.00857471	0.00460035
52c		1221.4	2	2444.8	2444.8	0	6	5	1	1	Complex/Hybrid	c	Yes	62.8	1.97419e+06	8989956	8385725	3.67932e+06	1478441	0.0103548	0.0175698	0.0109564	0.00914081	0.00788831	0.011182	0.0037601	1508666	4.81403e+06	10669890	1038133	4204084	0.0036377	0.0137851	0.0229304	0.00288486	0.00952757	0.0105531	0.00823587
52d		1221.4	2	2445	2444.8	0.2	6	5	1	1	Complex/Hybrid	d	Yes	65.1	807008	1888079	4289653	2016279	0	0.00423284	0.00369002	0.00560464	0.0050092	0	0.00370734	0.00219746	0	3.29086e+06	4575708	1.99005e+06	3.01281e+06	0	0.00942345	0.00983352	0.00553014	0.00682783	0.00632299	0.00396233
53		1258.5	2	2519	2519	0	7	6	1		Complex/Hybrid	a	Yes	60.1	679044	904585	5.30058e+06	3894168	0	0.00356166	0.0017679	0.00692547	0.00967458	0	0.00438592	0.00391117	1614647	727628	1.56526e+06	789092	3593247	0.00389325	0.00208358	0.00336386	0.0021928	0.00814325	0.00393535	0.00247489
54a		1260.5	1	1261.6	1261.5	0.1	3	3	1		Complex/Hybrid	a	Yes	60.2	0	0	904439	0	0	0	0	0.00118169	0	0	0.000236339	0.000528469	0	755416	2.56608e+06	0	1.81589e+06	0	0.00216315	0.00551469	0	0.00411529	0.00235863	0.00246024
54b		1260.5	1	1261.5	1261.5	0	3	3	1		Complex/Hybrid	b	Yes	46.1	0	0	1.37605e+06	0	0	0	0	0.00179788	0	0	0.000359576	0.000804037	0	634872	1.51046e+06	0	1.26745e+06	0	0.00181797	0.00324608	0	0.00287238	0.00158729	0.00154072
55		1285.9	2	2573.2	2573.8	-0.6	5	5	1	2	Complex/Hybrid	a	Yes	50.7	1.05704e+06	6860692	4.50384e+06	4.34961e+06	1.76682e+06	0.00554429	0.0134084	0.00588449	0.0108061	0.00942698	0.00901404	0.00333636	6.61777e+06	905087	1.28968e+06	3923193	1.10804e+06	0.0159568	0.00259174	0.00277162	0.0109021	0.0025111	0.00694668	0.00618262
56		1294.5	2	2591	2591	0	6	5	2	1	Complex/Hybrid	a	Yes	58	0	0	0	0	0	0	0	0	0	0	0	0	0	0	1077400	0	1371185	0	0	0.00231541	0	0.00310747	0.00108458	0.00151129
57		1315	2	2632.2	2632	0.2	5	6	2	1	Complex/Hybrid	a	Yes	52	0	0	0	1.79308e+06	0	0	0	0	0.00445468	0	0.000890936	0.00199219	4189339	0	0	3.82921e+06	0	0.0101014	0	0	0.010641	0	0.00414847	0.00568373
58a		1367	2	2736	2736	0	6	5	1	2	Complex/Hybrid	a	Yes	64.2	3538259	4.0638e+06	5469085	3691281	4.69353e+06	0.0185585	0.0079422	0.00714562	0.00917054	0.0250426	0.0135719	0.0078868	3.13384e+06	8141706	8.29408e+06	1.99005e+06	5.63612e+06	0.00755633	0.0233139	0.0178246	0.00553014	0.0127729	0.0133996	0.00732017
58b		1367.5	2	2737	2737	0	6	5	3	1	Complex/Hybrid	a	Yes	64.5	0	0	0	0	0	0	0	0	0	0	0	0	0	0	879450	0	897066	0	0	0.00189	0	0.00203299	0.000784598	0.00107554
															190653903	511672121	7.65376e+08	4.02515e+08	1.87422e+08	1	1	1	1	1	1		414730287	3.4922e+08	465317304	3.59855e+08	441254672	1	1	1	1	1	1

## Sheet: 6i
6i. Prostate cancer (PCa)_FF													*High quality MS/MS available from a minimum of one dataset
														Average LC retention time (RT) (min)	Non-tumour tissue (BPH)					Tumour tissue (Stage 1)										Tumour tissue (Stage 2)										Tumour tissue (Stage 3)
				Observed mass (M, Da)	Theoretical mass (M, Da)		Monosaccharide composition								Average AUC (area under the curve)					Average AUC (area under the curve)										Average AUC (area under the curve)										Average AUC (area under the curve)
Glycan #	Oligomannose identifier	m/z	Charge (Z)			Delta mass	Hex	HexNAc	dHex	NeuAc	Glycan type	Isoform	MS/MS*		AUC_Donor 1	AUC_Donor 2	AUC_Donor 3	AUC_Donor 4	AUC_Donor 5	AUC_Donor 6	AUC_Donor 7	AUC_Donor 8	AUC_Donor 9	AUC_Donor 10	AUC_Donor 11	AUC_Donor 12	AUC_Donor 13	AUC_Donor 14	AUC_Donor 15	AUC_Donor 16	AUC_Donor 17	AUC_Donor 18	AUC_Donor 19	AUC_Donor 20	AUC_Donor 21	AUC_Donor 22	AUC_Donor 23	AUC_Donor 24	AUC_Donor 25	AUC_Donor 26	AUC_Donor 27	AUC_Donor 28	AUC_Donor 29	AUC_Donor 30	AUC_Donor 31	AUC_Donor 32	AUC_Donor 33	AUC_Donor 34	AUC_Donor 35
1		587.2	1	588.2	587.2	0.12007	1	2			Paucimannose	a	Yes	23.75	23160	37239	56578	79247	37644	30624	66305	35132	37828	26735	63197	30018	59040	26127	62954	121193	47176	58903	47330	43190	76680	18011	55557	36490	44403	99965	120502	87439	66368	71337	37221	36968	66549	39303	42847
2		733.2	1	734.2	733.2	0.12007	1	2	1		Paucimannose	a	Yes	19.55	2904	3817	1387	657	563	3938	1429	1524	2051	1176	2509	3664	1895	3033	5701	17339	1185	5733	3663	2840	2342	7672	4402	3186	7826	10213	2786	3766	1943	5086	3022	7698	4005	1090	1842
3a		749.38	1	750.387	749.4	0.11007	2	2			Paucimannose	a	Yes	17.12	43558	38310	17677	19848	35669	105705	12066	81393	84807	91290	81413	74120	106167	82560	93703	152922	74528	229746	39792	46860	29903	103876	96732	71503	76517	95940	101857	108747	51972	78963	256002	89635	50470	61837	12096
3b		749.38	1	750.387	749.4	0.11007	2	2			Paucimannose	b	Yes	15.52	2444	13265	4010	948	710	11354	9854	4420	21895	18365	3144	4072	6520	13487	13722	8436	5145	9647	3772	2238	3855	4061	7935	3975	28154	11459	8987	8035	6364	6637	6690	103252	6962	8168	5479
4a		895.33	1	896.337	896.335	0.11007	2	2	1		Paucimannose	a	Yes	22.16	52836	59951	23649	31770	31926	157413	16374	89874	138914	101919	87840	236231	139452	107147	137273	379838	116822	224981	95097	72400	55645	420798	160778	85374	162858	167345	153165	157600	77358	143882	342196	223467	111613	73253	27513
4b		895.33	1	896.337	896.3	0.11007	2	2	1		Paucimannose	b	-	-	0	0	0	0	0	0	0	0	0	0	0	0	0	0	0	0	0	0	0	0	0	0	0	0	0	0	0	0	0	0	0	0	0	0	0
5		911.44	1	912.447	911.3	0.11007	3	2			Paucimannose	a	Yes	20.56	24123	24767	17006	16870	24056	72917	10485	40965	62279	52957	42886	60138	51088	52177	59470	165422	67872	96934	29666	43192	27204	88071	64525	43144	58817	79449	51346	74882	27834	69133	141462	85504	30111	33535	12896
6		1057.4	1	1058.41	1057.3	0.11007	3	2	1		Paucimannose	a	Yes	27.7	47516	51326	22536	41987	34590	129091	18968	49001	114303	72301	71706	245463	73221	68401	104338	316688	96139	189686	67011	61584	58378	363547	102474	81841	108282	129887	84194	128200	48309	119580	181797	223029	58970	55188	26587
7a	M4a	1073.36	1	1074.37	1074.4	0.02895	4	2			Oligomannose-related structure	a	Yes	22.66	8844	8775	9400	14006	6228	15424	4077	11259	16059	10743	9911	14931	10244	9232	14344	26483	9886	25075	16399	14576	7358	14809	12552	16852	16570	14762	8332	14042	8073	14928	11305	18018	5090	7260	5938
7b	M4b	1073.36	1	1074.37	1074.4	0.02895	4	2			Oligomannose-related structure	b	Yes	19.47	26206	24063	23173	10136	8461	29570	14243	32766	29831	21715	27077	19216	40126	75023	41389	79127	32143	90765	22110	32101	14733	18694	40767	31871	73511	53544	18965	21717	27916	43138	52033	38123	23239	13721	7854
7c	M4c	1073.36	1	1074.37	1074.4	0.02895	4	2			Oligomannose-related structure	c	Yes	18.38	11256	11463	8162	6274	7283	17882	2746	16753	15211	16217	14345	14390	22797	16747	21362	32601	15013	62435	9855	11477	6726	19884	16362	18399	19896	20223	15596	18717	16658	18917	32427	25107	9711	12389	3732
8a	M5a	1235.48	1	1236.49	1236.49	-3e-05	5	2			Oligomannose	a	Yes	22.66	367379	359328	355660	519003	252951	486016	174494	408136	573966	427478	380346	566543	421151	338940	526465	833030	326774	874343	645668	579032	272546	486807	442203	643676	533863	539044	287799	511422	355962	504080	423754	651982	208878	271645	203668
8b	M5b	1235.48	1	1236.49	1236.49	-3e-05	5	2			Oligomannose	b	-	-	0	0	0	0	0	0	0	0	0	0	0	0	0	0	0	0	0	0	0	0	0	0	0	0	0	0	0	0	0	0	0	0	0	0	0
9a	M6a	698.27	2	1398.55	1398.55	0.00724	6	2			Oligomannose	a	Yes	19.47	5572	11709	6810	11157	10065	17680	4398	15037	20570	17120	11320	15000	12400	9688	13212	36011	17114	32820	12765	12320	10402	18487	12802	11942	13715	11477	17249	21150	13178	17583	12092	28027	4866	9360	5456
9b	M6b	698.27	2	1398.55	1398.55	0.00724	6	2			Oligomannose	b	Yes	18.29	179511	185974	150871	260965	155658	341266	65534	249467	244375	242460	219056	242254	303802	146273	289671	552266	164795	761019	224649	234408	123884	232252	212326	266394	210073	328731	167354	288340	164637	315684	246062	330211	75301	196773	81459
10a	M7a	779.3	2	1560.61	1560.61	0.00724	7	2			Oligomannose	a	Yes	18.46	23597	28501	24309	30295	21551	48613	9963	32848	38648	31487	39490	41735	37783	25364	43902	81301	23166	86920	29708	29461	20157	33510	32993	39811	37485	46261	24392	40514	28187	39657	37134	48946	9679	27621	12154
10b	M7b	779.3	2	1560.61	1560.61	0.00724	7	2			Oligomannose	b	Yes	17.79	44957	48524	36605	76139	36668	98455	23421	69767	83297	62994	52849	80570	76046	50120	81938	147725	56253	204785	75363	63006	35716	67087	63252	77706	70919	82026	45769	64705	41852	73416	70214	96427	21878	44728	23461
11a	M8a	860.33	2	1722.67	1722.67	0.00724	8	2			Oligomannose	a	Yes	17.87	68052	64673	58926	113998	59616	111628	28948	84230	96063	81901	65665	96957	88369	63851	110046	203152	56069	211952	86554	79641	46002	82240	74712	92708	78675	108028	66203	90533	53520	91957	87948	118550	24122	64910	28134
11b	M8b	860.33	2	1722.67	1722.67	0.00724	8	2			Oligomannose	b	-	-	0	0	0	0	0	0	0	0	0	0	0	0	0	0	0	0	0	0	0	0	0	0	0	0	0	0	0	0	0	0	0	0	0	0	0
12	M9	941.31	2	1884.63	1884.63	0.00724	9	2			Oligomannose	a	Yes	18.04	25849	22049	19216	42821	28326	49051	9555	34477	36045	33415	24469	34141	35887	24015	38623	114312	21628	94792	31387	23015	15145	40639	31042	32526	32973	48309	34702	40932	23278	38372	39541	52416	7254	23270	9480
13	M8+Glc	941.31	2	1884.63	1884.63	0.00724	9	2			Oligomannose-related structure	a	Yes	18.71	1916	2440	2271	3457	854	3671	423	3054	4700	4150	3282	3052	2526	1939	3536	6752	1544	11408	2994	1926	1191	2309	2530	2647	1308	4593	2557	4276	2740	3440	2593	2913	1334	2175	867
14	M9+Glc	1022.3	2	2046.61	2046.71	0.09848	10	2			Oligomannose-related structure	a	Yes	19.05	2305	2306	2474	2924	2536	3487	583	2677	2727	2415	2261	3109	3627	2080	2816	8283	1121	8393	1340	2586	1477	3564	2671	2065	2356	3942	1992	4063	1981	3390	2664	3636	727	1815	896
15a		637.71	2	1277.45	1277.45	-3e-05	4	3			Complex/Hybrid	a	Yes	25.94	5822	6201	3507	10366	4299	9807	4264	6302	9663	14845	10323	17769	7115	8404	13079	21377	10524	17012	10130	13935	9027	19723	10420	14870	12768	12188	4862	13821	10705	12643	20927	18780	4537	4375	5025
15b		637.71	2	1277.45	1277.45	-3e-05	4	3			Complex/Hybrid	b	Yes	19.8	20921	15156	10808	29007	6942	13155	6511	12981	14650	22041	11326	19491	12181	14761	18718	18817	7687	29246	20628	21557	10391	16250	10026	28068	29017	16446	8405	15601	8734	23488	22054	20259	5157	6196	9938
15c		637.71	2	1277.45	1277.45	-3e-05	4	3			Complex/Hybrid	c	Yes	16.95	2568	1626	1121	3747	1450	2400	1425	2190	3128	2058	1695	3461	1608	1098	2796	3823	1436	4664	3656	2729	1895	2545	2428	3327	1906	2369	1076	2712	770	2658	1508	2472	783	1136	1626
16		658.25	2	1318.48	1318.48	-3e-05	3	4			Complex/Hybrid	a	Yes	18.88	23649	13740	10406	39361	11179	13295	8462	12640	16388	19187	15417	31340	6129	6851	21987	16616	5193	25374	24302	27563	20530	27300	12133	33620	14483	16144	4850	24173	8205	20787	6617	33083	5295	7756	21681
17		675.24	1	676.228	676.228	-3e-05	1	1		1	Complex/Hybrid	a	Yes	14.76	34251	23537	19192	23972	10174	55422	8391	38265	118314	33221	29901	48153	26226	44702	60628	58725	21818	63731	41643	28799	15615	32915	41852	31159	50542	57570	33449	58597	40648	52674	72044	108893	25139	40403	16982
18		702.23	2	1406.49	1406.49	-3e-05	3	3		1	Complex/Hybrid	a	Yes	20.39	5123	2093	3484	5160	3315	5784	2615	6676	6993	4315	8764	5396	18949	15518	5316	10837	5226	26443	3008	4468	4415	6473	10090	6249	14675	6904	4427	11710	2949	3818	90983	12698	3501	4024	2717
19a		710.74	2	1423.51	1423.51	-3e-05	4	3	1		Complex/Hybrid	a	Yes	33.08	15988	17614	8326	19176	8106	23043	11011	19631	29756	30211	26020	46810	19787	31013	36517	52144	19406	53526	36770	35515	20139	41948	25604	39211	54449	35867	11607	25764	17404	28064	39008	54206	18524	13325	15763
19b		710.74	2	1423.51	1423.51	-3e-05	4	3	1		Complex/Hybrid	b	Yes	29.46	3234	4419	2502	6755	1146	4360	1656	1711	4137	3569	3524	4256	1972	3235	5874	4606	806	7862	6240	5961	2584	3579	2088	6197	4210	5182	2066	5235	3261	4208	3460	7222	2224	2003	1929
19c		710.74	2	1423.51	1423.51	-3e-05	4	3	1		Complex/Hybrid	c	Yes	25.26	10877	14286	4904	11264	5866	10472	4670	11139	14534	16626	11927	22323	19452	22546	20553	21105	6115	29416	26800	20569	8616	19508	9883	23406	47046	18569	8037	14933	8463	16754	30820	24293	8611	7122	8907
20		718.25	2	1439.5	1439.5	-3e-05	5	3			Complex/Hybrid	a	Yes	18.96	19465	19800	9055	31567	10595	16832	10255	15423	23544	21743	17700	27978	14330	15339	28984	27120	11368	43162	28294	28213	12149	20092	18191	34836	28145	24719	11433	21015	10878	28894	15534	26838	5635	7970	10336
21		731.26	2	1464.53	1464.53	-3e-05	3	4	1		Complex/Hybrid	a	Yes	24.34	112553	91783	115487	234842	62730	84230	64678	66055	122551	85638	91693	250334	50227	68789	88738	155187	37166	210755	232069	126035	78836	167259	84590	180283	99388	157017	36699	242433	49767	97000	38258	221367	38738	82974	78163
22a		739.26	2	1480.53	1480.53	-3e-05	4	4			Complex/Hybrid	a	Yes	21.65	24264	18058	15956	43440	9540	15894	7589	13636	17227	26501	15215	38008	9659	8786	23735	19322	5962	30260	31118	34101	18657	24943	11845	46707	17261	18721	4472	21579	10679	27500	10835	29714	4850	7381	17263
22b		739.26	2	1480.53	1480.53	-3e-05	4	4			Complex/Hybrid	b	Yes	20.64	17401	10674	9980	26233	7631	9326	5604	8330	14006	16100	12578	20729	8362	11994	15621	16468	6593	16774	13936	20712	13445	20106	10374	22019	12241	13556	4573	17460	8106	17732	8075	27410	3977	6925	12705
23		759.77	2	1521.56	1521.56	-3e-05	3	5			Complex/Hybrid	a	Yes	15.69	6413	5210	3473	10410	5642	8206	17694	5657	11581	3566	7484	7042	4077	3128	20186	22322	4900	8840	21220	8723	4865	6845	10193	7491	7148	21474	8623	18127	2729	4206	8742	19351	4100	2204	2457
24a		783.23	2	1568.54	1568.54	-3e-05	4	3		1	Complex/Hybrid	a	Yes	30.81	26129	23668	12218	34972	8733	30371	12507	44289	29845	15497	19103	26432	21846	22919	21958	41111	27020	64186	36485	29220	17100	30382	19036	40891	20582	38171	17343	31680	18779	46251	107803	37511	9221	19668	8818
24b		783.23	2	1568.54	1568.54	-3e-05	4	3		1	Complex/Hybrid	b	Yes	28.29	7013	7193	7395	6372	6790	18165	7344	11371	19859	9396	9923	11448	19888	19725	15965	36030	12760	33027	10685	11901	5009	17404	18561	12431	32124	23936	10144	28881	7629	12109	21652	18363	13771	8575	6367
24c		783.23	2	1568.54	1568.54	-3e-05	4	3		1	Complex/Hybrid	c	Yes	22.74	53358	45288	50897	23290	20749	89387	17853	91533	75402	42345	69799	43985	190486	207809	72584	173822	101891	373843	43204	45662	24841	75435	76412	58838	195218	93819	76331	81056	48025	81658	458121	92383	41183	51185	12616
25		799.77	2	1601.55	1601.55	-3e-05	6	3			Complex/Hybrid	a	Yes	21.4	33431	28618	16207	46782	17504	30394	13769	25753	44698	44116	31258	51725	32083	26320	48348	48621	15924	62436	44727	50409	21599	25989	32213	55672	54504	43973	19418	32557	25711	44911	27562	50551	10095	17679	14371
26		803.77	2	1609.57	1609.57	-3e-05	3	4		1	Complex/Hybrid	a	Yes	21.32	2878	2219	2964	840	1674	3729	844	3653	3038	1038	1788	2036	3054	6541	4449	5755	1748	9445	1967	6353	1107	1103	3528	2575	3788	3085	2490	3013	2637	4904	4139	2717	1111	2730	565
27a		812.29	2	1626.59	1626.59	-3e-05	4	4	1		Complex/Hybrid	a	Yes	29.46	9277	9786	5697	17657	5066	10088	4114	6965	8191	10852	6488	14471	5728	6005	16499	11417	3480	17087	15154	13241	5804	11746	5782	13179	13100	11289	6108	11641	6106	11681	6513	18500	6485	4622	6741
27b		812.29	2	1626.59	1626.59	-3e-05	4	4	1		Complex/Hybrid	b	Yes	27.53	76606	85123	59864	176090	39305	63079	44395	57681	89256	71596	75005	166108	38967	55322	88812	90278	26311	141555	178919	130834	60018	127799	69909	157632	87359	91266	21238	119890	38261	108178	45202	152355	29906	55155	72322
27c		812.29	2	1626.59	1626.59	-3e-05	4	4	1		Complex/Hybrid	c	Yes	26.36	100256	75179	89481	225591	41524	77523	48500	52300	81790	69408	89229	154484	46754	48612	82792	132661	43981	143304	151913	113094	72940	154957	67110	127961	83368	109857	29868	142965	42720	75998	36512	191099	32786	55913	58062
28		820.29	2	1642.58	1642.58	-3e-05	5	4			Complex/Hybrid	a	Yes	23.84	80185	67751	51558	142312	44763	56433	27664	36103	63954	129426	48350	92215	43242	38469	110166	83777	35202	111791	101749	103237	45958	102204	41518	129686	86732	70078	33652	73224	48986	86279	52894	83387	26581	30123	50761
29a		832.8	2	1667.61	1667.61	-3e-05	3	5	1		Complex/Hybrid	a	Yes	23.58	3639	3262	1983	2266	1792	3840	1258	1818	6882	3859	1348	4061	2013	2064	3414	5236	5421	5719	4964	3277	2923	7158	2914	2506	2814	2738	3338	4418	813	5144	1605	4767	2316	1508	2230
29b		832.8	2	1667.61	1667.61	-3e-05	3	5	1		Complex/Hybrid	b	Yes	17.96	25448	16312	20965	39336	18309	21708	30523	9936	18663	13180	15163	26323	17773	9520	19952	36361	11580	25839	51433	12916	14380	15750	19401	31910	20297	41397	13012	37195	9228	15307	12394	32727	5602	8448	9012
30		840.8	2	1683.61	1683.61	-3e-05	4	5			Complex/Hybrid	a	Yes	16.44	12197	9643	4670	28882	13745	9783	7074	4860	10699	6437	4258	7980	10036	4303	11658	11835	8581	13473	17180	6522	6662	7151	5542	11627	9349	12575	4670	9370	2764	8107	9578	12655	2905	4025	3219
31a		856.31	2	1714.6	1714.6	-3e-05	4	3	1	1	Complex/Hybrid	a	Yes	28.37	82203	70408	31820	24300	33451	121103	16333	103340	79724	48597	111371	82669	410648	397391	84282	257463	160096	659915	47212	47264	29771	122961	119164	64081	335638	116057	72509	78003	65501	97479	754832	183586	61733	58651	13012
31b		856.31	2	1714.6	1714.6	-3e-05	4	3	1	1	Complex/Hybrid	b	Yes	34.67	7991	8579	5564	956	4699	13303	1466	4877	10063	3847	7224	10765	19938	25156	11701	36227	8445	38777	6649	6419	4086	16922	12132	10267	32011	23050	7439	18265	9344	8500	14243	19697	11091	8117	1326
31c		856.31	2	1714.6	1714.6	-3e-05	4	3	1	1	Complex/Hybrid	c	Yes	36.52	16068	16929	5686	23938	7586	26162	10567	52160	25457	15972	16101	30233	32833	30842	16786	44092	33643	76963	29764	23047	17150	26916	21323	30963	37898	31118	19321	28257	17121	34586	138911	41012	7342	20114	8353
31d		856.31	2	1714.6	1714.6	-3e-05	4	3	1	1	Complex/Hybrid	d	Yes	43.91	13987	11547	5289	14079	8358	22200	6885	44515	16925	16088	17397	22435	29342	25661	16117	40803	42718	76325	17162	15836	14865	27974	16344	25651	39076	26733	16997	26491	19335	25360	83806	29048	15055	16590	7830
32a		864.29	2	1730.6	1730.6	-3e-05	5	3		1	Complex/Hybrid	a	Yes	21.57	23389	20634	28121	11232	10753	44676	9554	31936	38964	26156	31238	23734	43873	47637	33785	85537	29681	101714	21677	29264	12486	26717	43514	33928	55509	65679	24651	43215	36747	36489	49763	42173	14024	31811	6923
32b		864.29	2	1730.6	1730.6	-3e-05	5	3		1	Complex/Hybrid	b	Yes	29.97	28601	35818	10742	35383	12223	41092	17146	36627	43876	19887	28221	47721	34653	24648	29838	58722	20887	78279	58585	44772	21544	27659	29075	49776	29933	52885	24355	42781	29137	45477	36216	50659	9805	24344	10913
33		876.81	2	1755.63	1755.63	-3e-05	3	4	1	1	Complex/Hybrid	a	Yes	27.03	8715	5946	3421	2616	3683	10970	1747	8948	12192	3157	6803	9408	11812	40326	9359	18553	14051	39477	11071	4476	3085	3741	11175	13331	17042	10288	7618	5109	7173	11364	16795	14082	7002	5708	1466
34a		884.81	2	1771.62	1771.62	-3e-05	4	4		1	Complex/Hybrid	a	Yes	20.48	2407	1308	1692	393	947	2490	510	2226	1773	730	914	1692	1271	2489	1881	3095	593	3853	1418	2006	693	899	2905	1712	1530	1641	2118	957	1637	1513	1387	1658	324	2092	451
34b		884.81	2	1771.62	1771.62	-3e-05	4	4		1	Complex/Hybrid	b	Yes	22.91	4795	1983	2638	4460	2816	4437	4530	3394	6633	4273	2869	3926	3654	2401	3986	8468	3751	3807	4335	4348	2988	6202	4327	4612	3445	5959	1952	9009	1794	4377	2939	5363	2191	2715	2437
34c		884.81	2	1771.62	1771.62	-3e-05	4	4		1	Complex/Hybrid	c	Yes	24.42	23632	20053	18926	16645	15757	34063	10337	19653	27064	22037	30884	25820	22359	16391	27237	66999	20052	51878	25256	32169	12244	50277	29042	21704	17943	33330	13091	50785	21948	35311	17787	30143	10454	22829	9111
34d		884.81	2	1771.62	1771.62	-3e-05	4	4		1	Complex/Hybrid	d	Yes	26.61	3340	4545	3831	5552	1162	3992	2839	2758	6531	6167	3019	4118	1933	3507	4639	8085	3454	6655	5153	4609	2197	6133	3193	5800	4469	6784	2917	5777	3142	2624	5324	6441	2070	2556	1855
34e		884.81	2	1771.62	1771.62	-3e-05	4	4		1	Complex/Hybrid	e	Yes	32.57	5864	5597	2531	8810	3082	6205	2865	5282	5430	4992	5353	7807	4292	2111	4768	10001	3988	8916	6977	11666	4250	10622	5265	7434	3876	9070	2478	10483	5250	12569	4162	7100	1892	4301	3176
35		893.35	2	1788.64	1788.64	-3e-05	5	4	1		Complex/Hybrid	a	Yes	29.46	321288	383556	237654	568994	156275	346419	140826	207442	348578	349576	275502	491422	220847	229334	465227	477798	119226	596984	558845	528827	235322	386764	218701	482239	400689	380136	183620	446906	226632	382157	211937	576128	121900	175051	198317
36a		913.82	2	1829.67	1829.67	-3e-05	4	5	1		Complex/Hybrid	a	Yes	28.37	12191	5395	2989	13464	3261	4306	2130	2164	8617	4072	2111	4705	5380	2196	3651	6352	2788	7187	5164	4356	3406	3354	2945	8518	6427	4858	2017	6322	2768	5855	3698	6134	2717	2229	2312
36b		913.82	2	1829.67	1829.67	-3e-05	4	5	1		Complex/Hybrid	b	Yes	19.38	64507	46375	24918	100382	47534	38202	18899	18697	35039	28000	22320	39286	54390	15577	32531	47659	30125	55807	74402	23209	30896	31459	21705	55423	42964	35363	14431	36423	17853	34203	23594	49474	8446	16927	17971
36c		913.82	2	1829.67	1829.67	-3e-05	4	5	1		Complex/Hybrid	c	Yes	18.88	13195	8579	3144	23574	11186	8571	3174	3359	7158	6183	4406	8625	9707	3107	7964	7806	7049	12008	16870	4270	5619	5419	3748	12458	8883	5600	3063	7830	3162	6629	5371	8643	1597	2421	3437
37		921.85	2	1845.66	1845.66	-3e-05	5	5			Complex/Hybrid	a	Yes	17.28	4704	3799	2185	14736	6368	3402	1497	1835	4221	3314	1947	4261	6314	1925	4451	3765	3064	5604	5035	2530	2028	3204	2017	3441	4745	3390	1633	3320	1388	3235	3017	4435	1086	1335	1978
38a		937.31	2	1876.66	1876.66	-3e-05	5	3	1	1	Complex/Hybrid	a	Yes	35.26	6117	9339	1608	5813	5028	9639	3905	6891	12572	4066	6603	12364	9042	6706	8110	14512	4306	17972	12080	10234	6019	6066	7576	10739	12810	12861	11366	8917	7682	7900	8181	17327	4522	6554	2651
38b		937.31	2	1876.66	1876.66	-3e-05	5	3	1	1	Complex/Hybrid	b	Yes	26.69	4067	5396	1961	2985	2180	5711	4946	6621	8726	5063	5791	9795	7913	7178	8027	17516	4822	24220	8504	5094	5104	8471	7122	6361	10933	13540	6333	9460	4466	5636	10732	11251	5198	4056	2909
39a		945.33	2	1892.65	1892.65	-3e-05	6	3		1	Complex/Hybrid	a	Yes	32.07	28550	34546	11764	34831	17328	43147	16007	41975	52090	19646	26969	50978	39697	25251	34963	55900	25236	73923	54561	52594	23273	31128	33935	48067	39973	52815	25795	44875	32215	49120	40120	48076	9180	30802	13130
39b		945.33	2	1892.65	1892.65	-3e-05	6	3		1	Complex/Hybrid	b	Yes	24.17	44022	43164	50260	9818	23300	54409	10106	54128	50382	39968	40140	28086	72227	67312	51925	123948	26045	173041	27424	36411	16243	38555	60168	35270	81996	81148	31917	66052	54994	58317	76408	45428	25353	52161	11226
40		953.82	2	1909.67	1909.67	-3e-05	7	3	1		Complex/Hybrid	a	Yes	30.22	1676	2229	492	1111	810	3671	1417	379	1474	5426	2003	2885	774	1103	2250	3218	1149	4040	3013	2920	1148	3536	625	3211	2357	3121	1084	1240	3699	3189	3014	3078	631	1814	537
41a		957.85	2	1917.68	1917.68	-3e-05	4	4	1	1	Complex/Hybrid	a	Yes	28.29	2891	3335	1940	2095	1727	694	1158	1391	4520	1624	1895	3571	2947	3838	4899	8933	1847	5706	3135	2409	1067	4320	2490	2915	4851	4337	2210	5443	1323	2883	3081	7028	3542	2021	782
41b		957.85	2	1917.68	1917.68	-3e-05	4	4	1	1	Complex/Hybrid	b	Yes	29.97	39344	31720	23628	31857	23153	48936	15305	25461	45522	34218	48033	58796	28296	23403	33550	99289	42939	83505	49566	51946	25587	82379	35784	39678	35767	62640	26079	77618	35024	43557	30499	67691	17364	28241	16603
41c		957.85	2	1917.68	1917.68	-3e-05	4	4	1	1	Complex/Hybrid	c	Yes	31.82	3962	4118	2359	4699	1618	6694	2250	1975	4986	3545	3646	5877	3891	2197	4594	13244	4457	10573	4510	4819	2617	8623	3515	4785	5611	10094	3377	6068	4620	4596	6638	5966	3240	2386	1499
41d		957.85	2	1917.68	1917.68	-3e-05	4	4	1	1	Complex/Hybrid	d	Yes	36.69	5729	5419	2972	5243	2250	6510	3775	6257	6708	6720	5433	8407	6135	3634	6219	12882	4290	9106	7270	7107	4761	8652	3901	7441	6153	9960	4479	8860	3084	7573	7778	8180	2487	4165	3930
41e		957.85	2	1917.68	1917.68	-3e-05	4	4	1	1	Complex/Hybrid	e	Yes	38.2	26570	21934	10816	28930	12399	22303	16799	27919	28838	20504	21010	32153	15031	14807	25799	41343	18174	44301	42900	34175	21143	32873	22004	35489	24658	36863	12405	42655	14180	31856	21342	39038	8301	17627	12222
41f		957.85	2	1917.68	1917.68	-3e-05	4	4	1	1	Complex/Hybrid	f	Yes	39.8	5659	6341	2824	5809	3241	7364	2897	4446	9370	5571	4355	8812	4506	4412	6057	7024	4937	13829	9248	5925	3550	6615	4317	6866	5397	7315	4526	8152	3347	6135	5537	7091	2351	3897	3378
42a		965.86	2	1933.68	1933.68	-3e-05	5	4		1	Complex/Hybrid	a	Yes	34.5	101714	99027	61923	172178	51103	105897	42972	70010	120434	113056	62679	120179	76709	55175	118160	161375	70366	184248	146422	131936	60236	123489	58329	137310	72800	120143	60865	108774	90311	138614	81371	132845	27404	60284	38743
42b		965.86	2	1933.68	1933.68	-3e-05	5	4		1	Complex/Hybrid	b	Yes	26.52	215662	216167	220426	246441	107482	271939	156755	188648	345699	428102	185148	268211	204870	183236	414673	482139	159886	420828	352665	328195	121441	494772	159560	275755	306546	336524	136152	432461	257092	252676	247529	306244	123973	175430	153744
43		966.34	1	967.323	967.323	-3e-05	1	1		2	Complex/Hybrid	a	Yes	15.52	33522	19929	11661	19143	12063	50150	5460	17191	66211	27007	21395	46362	22112	15058	42278	63468	16777	32778	37695	18447	13774	29036	12978	35774	16100	49438	23648	46516	30410	46290	39331	78597	21599	33101	10253
44a		986.35	2	1974.7	1974.7	-3e-05	4	5		1	Complex/Hybrid	a	Yes	17.7	2077	1474	1799	2500	1158	3543	4111	2082	5668	1205	1977	4191	1873	3130	4087	8576	2315	5675	8319	2970	2008	4631	2439	1344	3154	10154	1660	6503	879	2602	3600	7794	1510	1774	881
44b		986.35	2	1974.7	1974.7	-3e-05	4	5		1	Complex/Hybrid	b	Yes	25.1	1784	4282	2041	927	2896	6072	1111	2989	4074	3042	1940	3676	1547	2587	7702	7319	1904	5678	2571	9415	1668	2347	2837	3701	3335	4077	2507	3320	5960	4816	3061	3326	2565	3756	1581
45		994.87	2	1991.72	1991.72	-3e-05	5	5	1		Complex/Hybrid	a	Yes	20.56	45240	35261	16733	89652	36300	31146	7840	10246	29648	26241	13216	30812	59359	11877	23233	31148	25582	49926	54171	16335	24154	18693	14578	39722	36108	20558	10287	19646	10238	21578	19424	27218	7742	10682	15047
46		1018.35	2	2038.71	2038.71	-3e-05	6	3	1	1	Complex/Hybrid	a	Yes	29.55	4728	5703	5624	2225	1241	6720	1447	7409	5913	7730	4825	4519	8624	13498	3575	12509	3749	37401	3792	2744	2162	5169	5605	6322	10628	6892	4289	3516	6628	3663	10673	6802	3225	5005	1220
47a		1038.93	2	2079.73	2079.73	-3e-05	5	4	1	1	Complex/Hybrid	a	Yes	39.8	615496	598177	310486	823827	268152	808063	320249	642214	916675	504238	411504	892545	525980	436292	755180	1140140	365405	1338440	1114000	708850	431643	650345	502272	768682	624128	866260	449614	766840	416813	693464	529377	983263	193320	404928	230367
47b		1038.93	2	2079.73	2079.73	-3e-05	5	4	1	1	Complex/Hybrid	b	Yes	31.82	260381	251166	168510	333503	119122	345591	126112	167416	345225	281152	221315	461061	217830	179744	312289	609082	189840	598502	358962	373275	186092	452463	210691	382433	360218	411771	182820	393684	338276	270219	309507	405330	125800	163975	129131
48		1040.37	1	1041.36	1041.36	-3e-05	2	2		1	Complex/Hybrid	a	Yes	19.55	2334	2987	1662	209	761	7047	5173	5578	33656	9910	4050	10135	3344	21535	9435	15567	3229	20070	6202	2907	3078	9911	1304	4291	30657	8425	7025	4824	8422	12073	23054	40860	4334	3554	2085
49a		1059.38	2	2120.76	2120.76	-3e-05	4	5	1	1	Complex/Hybrid	a	Yes	32.32	3047	3674	1118	4851	3268	8939	3218	3589	9050	5061	4914	8447	4295	5143	10527	16353	4480	9771	4576	7636	3418	7862	4535	8010	7725	6966	8025	8073	5506	5257	8655	7245	5755	4435	2030
49b		1059.38	2	2120.76	2120.76	-3e-05	4	5	1	1	Complex/Hybrid	b	Yes	30.56	11242	11524	5529	7862	6913	17765	3279	8388	21662	11922	7042	16950	11417	22404	22294	32729	11830	29116	17555	10733	6480	11531	8062	19663	31335	13885	12506	12734	20211	13978	28701	21385	8792	6484	4711
49c		1059.38	2	2120.76	2120.76	-3e-05	4	5	1	1	Complex/Hybrid	c	Yes	25.26	5656	4468	890	5936	4599	5968	2090	1934	5173	3056	2444	4097	6515	1207	2367	4331	4361	4755	8057	2363	3746	3326	1911	8192	2877	3659	2495	3069	2002	3203	4361	3156	2603	3043	2369
49d		1059.38	2	2120.76	2120.76	-3e-05	4	5	1	1	Complex/Hybrid	d	Yes	21.32	3452	2713	2778	6028	2365	4310	6730	2166	5900	2027	5161	7994	3899	3005	4321	11718	1978	5350	8798	3219	3079	3808	4988	6528	4574	9611	3231	16443	2423	4672	3208	9763	1228	2988	1876
50		1067.39	2	2136.76	2136.76	-3e-05	5	5		1	Complex/Hybrid	a	Yes	19.38	4197	3526	3185	5424	2373	5983	5520	4369	7605	2064	4507	8071	2328	2837	4819	8809	4085	6892	7871	5189	2933	8996	5021	3569	5066	11466	2020	8652	2033	5446	7085	9064	1923	3262	1895
51a		1075.88	2	2153.77	2153.77	-3e-05	6	5	1		Complex/Hybrid	a	Yes	40.89	4846	3328	2208	4115	2335	3981	2518	4126	5476	6479	2479	5384	4039	4552	6255	6510	2947	5017	8135	5955	2147	5775	2542	3539	5451	8430	3475	4989	3580	4723	3483	6281	1260	3142	2947
51b		1075.88	2	2153.77	2153.77	-3e-05	6	5	1		Complex/Hybrid	b	Yes	35.68	761	884	474	1516	631	2048	267	1295	2187	4159	1040	3989	1898	1739	3209	6041	2035	4862	2063	855	1209	4913	1220	1751	3711	1803	2114	3095	804	1786	5670	4562	1104	819	285
51c		1075.88	2	2153.77	2153.77	-3e-05	6	5	1		Complex/Hybrid	c	Yes	32.49	11168	19286	6440	15444	6696	20015	5740	7927	19571	14551	9978	28165	12492	10352	20167	29186	5561	27559	27801	26416	14385	19986	10402	15980	17642	17611	8774	19818	11002	19735	12401	24443	5933	7376	8127
52		1079.9	2	2161.79	2161.79	-3e-05	3	6	1	1	Complex/Hybrid	a	Yes	30.98	2185	1457	942	2521	1755	5242	1559	3097	6625	1424	3175	4260	2471	2158	5165	7899	1870	4198	6140	3714	1998	2162	3113	5997	4632	6684	5716	3227	3537	2854	3423	4588	2324	2342	1312
53a		1111.48	2	2224.77	2224.77	-3e-05	5	4		2	Complex/Hybrid	a	Yes	28.54	1163660	695411	1102780	1497450	527916	1718560	1052740	826527	1936740	775470	862585	1068520	868729	659620	1012550	2242580	1152020	1591120	1419640	1346540	644995	1778000	1100600	1317340	738273	1873780	720838	3172530	878822	1088940	707492	1252000	387512	1136900	401625
53b		1111.48	2	2224.77	2224.77	-3e-05	5	4		2	Complex/Hybrid	b	Yes	36.77	169021	136237	142788	198563	65545	230615	120599	282376	206227	135679	142624	139150	254009	133553	152935	456683	132057	513625	149242	219446	119118	191547	121291	161723	107881	302263	162280	334782	169457	188903	332199	177174	50468	220574	40500
53c		1111.48	2	2224.77	2224.77	-3e-05	5	4		2	Complex/Hybrid	c	Yes	43.49	70475	61301	30917	98390	31255	89920	31453	73811	98583	37382	41132	71495	58796	35680	59936	129437	58147	146192	94669	66614	45683	64698	50328	91205	40041	89601	42744	74160	51839	84331	72407	86634	14462	50367	16497
54a		1114.39	1	1115.4	1115.4	-3e-05	3	3			Complex/Hybrid	a	Yes	23.67	5712	3579	3734	8333	1798	4339	3179	7265	7462	13110	7473	16867	4926	4705	7943	10328	4617	7916	9167	12943	8026	16087	8800	13376	9042	8698	2035	10713	3674	11205	7573	11788	3350	3047	6693
54b		1114.39	1	1115.4	1115.4	-3e-05	3	3			Complex/Hybrid	b	Yes	17.28	12517	7058	4683	16098	4397	8046	5468	7757	10029	10492	8072	16379	5807	4866	10795	12429	5508	15293	11882	16339	7794	11393	7827	16295	8698	11578	4037	13738	3572	13996	5273	14644	2532	5194	10417
55a		1131.92	2	2265.8	2265.8	-3e-05	4	5		2	Complex/Hybrid	a	Yes	35.43	1668	3514	6291	1937	2752	7053	1308	6035	2007	5651	3898	3067	1414	1571	6812	6731	1437	6296	2496	19229	1543	2967	4004	4444	5014	6989	2194	8054	9057	12869	2434	2182	7000	11722	2570
55b		1131.92	2	2265.8	2265.8	-3e-05	4	5		2	Complex/Hybrid	b	Yes	27.53	7328	7187	12491	1543	8860	11766	857	6081	8989	2328	3256	4659	5242	8273	16802	17902	1718	12557	7236	20371	2804	4304	7931	5340	5501	8917	3430	11422	12702	13206	4446	6461	4705	28839	895
56a		1140.42	2	2282.81	2282.81	-3e-05	5	5	1	1	Complex/Hybrid	a	Yes	28.79	7500	5852	3048	16863	4050	11082	1581	2978	8601	3741	2767	5395	10506	2519	2068	7158	6017	10696	12073	3098	4621	5437	2390	7240	5751	5596	3035	5109	2858	3859	4654	3662	1249	1495	1419
56b		1140.42	2	2282.81	2282.81	-3e-05	5	5	1	1	Complex/Hybrid	b	Yes	27.95	5895	4675	1430	12675	5818	6150	1304	956	5083	4416	1817	5808	10687	2258	4020	5094	3558	6752	9043	2026	5611	5534	3879	8561	4286	2153	1296	4741	728	3833	3700	4369	1387	1957	2738
56c		1140.42	2	2282.81	2282.81	-3e-05	5	5	1	1	Complex/Hybrid	c	Yes	23.42	13857	12004	15367	24281	7687	21908	14791	8696	23171	7998	13130	30828	12429	11363	11922	25987	12949	25184	34499	13390	8729	19820	20287	14924	15763	30040	7680	39104	8783	13874	15155	26947	5124	10230	6726
57a		1148.45	2	2298.81	2298.81	-3e-05	6	5		1	Complex/Hybrid	a	Yes	46.77	3938	3150	2391	4749	2398	4269	2623	1966	4347	1918	1586	2552	2441	2180	2565	5382	4242	3788	1839	2192	2491	4157	1902	3940	3378	7046	3329	3464	2476	4151	1913	3598	2248	2467	1424
57b		1148.45	2	2298.81	2298.81	-3e-05	6	5		1	Complex/Hybrid	b	Yes	32.4	4611	4112	3560	4473	4086	11429	2565	8070	13594	27426	9047	4142	12128	11359	14985	39945	4145	13042	7242	10829	2340	12860	5613	4691	18529	11697	7896	8459	9827	9217	16737	9335	4917	3243	3598
57c		1148.45	2	2298.81	2298.81	-3e-05	6	5		1	Complex/Hybrid	c	Yes	29.38	8795	6813	9445	10461	6911	13615	5140	6022	19855	10590	6084	9913	13421	7927	11193	27948	7598	25029	10546	11200	5726	20449	8546	12084	12037	11123	8113	20459	10748	8743	15566	12497	5628	9028	4311
58a		1184.42	2	2370.83	2370.83	-3e-05	5	4	1	2	Complex/Hybrid	a	Yes	47.94	499501	363579	195765	507001	186144	609364	225775	454716	662276	197232	243343	524001	361722	252976	366124	883576	385528	1007250	672444	380844	324173	508072	342393	562964	320658	553272	341282	418316	298529	453692	433173	590467	105495	284996	109849
58b		1184.42	2	2370.83	2370.83	-3e-05	5	4	1	2	Complex/Hybrid	b	Yes	41.39	222144	280139	150956	120023	82749	408120	70249	425966	240077	195307	296812	247158	359431	291714	205179	756437	189324	1022270	175689	291000	114688	306434	242707	283816	312687	471182	267214	407815	342502	366304	580888	317863	69216	275940	44240
58c		1184.42	2	2370.83	2370.83	-3e-05	5	4	1	2	Complex/Hybrid	c	Yes	33.41	593092	551710	565964	172468	229877	524197	168120	235678	544640	182266	263902	362171	480325	473826	442014	1499380	249239	1076350	284291	312376	153495	498979	330734	256731	487191	759465	262779	550396	458612	361649	295514	671206	234988	442798	54989
59a		1204.94	2	2411.86	2411.86	-3e-05	4	5	1	2	Complex/Hybrid	a	Yes	40.22	17901	30159	11268	7516	10182	54858	4780	55637	31860	14844	24518	30153	15682	19057	23094	49026	28495	86304	20923	21623	11397	13972	33456	45408	24134	51920	44916	33529	43709	54395	27044	20069	11390	32576	6748
59b		1204.94	2	2411.86	2411.86	-3e-05	4	5	1	2	Complex/Hybrid	b	Yes	33.75	15327	12635	9118	1785	3694	19733	2138	8922	18085	3221	4327	8202	7990	16671	20011	34708	5090	33582	10993	7083	4292	7815	13580	11127	13774	19229	14397	9268	16137	8952	8327	14821	7689	14295	2100
59c		1204.94	2	2411.86	2411.86	-3e-05	4	5	1	2	Complex/Hybrid	c	Yes	32.49	62242	57026	28075	2682	30332	67234	5870	26337	75657	8616	15499	33188	38666	87223	51600	113062	17836	121703	48536	22042	16916	18798	50122	34066	77064	50613	47729	34688	46107	39668	34140	41816	34169	48315	3896
60		1212.93	2	2427.85	2427.85	-3e-05	5	5		2	Complex/Hybrid	a	Yes	37.61	2731	1875	2170	1048	2356	3610	1382	6596	3160	2852	7726	1688	7168	2482	2931	40397	2281	9369	2389	3444	1796	3194	3248	2652	3779	3629	2486	5834	2826	4359	3491	2017	1031	2677	298
61a		1221.44	2	2444.87	2444.87	-3e-05	6	5	1	1	Complex/Hybrid	a	Yes	50.55	38244	25773	16400	32432	15571	39835	25350	27448	48828	19221	16355	28780	36536	20691	25113	61387	38656	56889	36439	35074	21923	34474	21684	31346	23232	37433	36082	36702	19246	43935	24733	38233	9586	25124	10477
61b		1221.44	2	2444.87	2444.87	-3e-05	6	5	1	1	Complex/Hybrid	b	Yes	40.38	18119	27045	12305	23616	14748	43909	14857	24790	41265	30072	16491	47753	20563	17759	32027	53291	14856	63040	49432	34641	24420	36022	21385	30768	25097	36882	18489	32135	24014	33033	21563	44022	10276	16175	11065
61c		1221.44	2	2444.87	2444.87	-3e-05	6	5	1	1	Complex/Hybrid	c	Yes	33.92	4158	4215	2220	2992	2861	10606	2871	6272	9410	11709	6998	11870	8591	12399	10080	46256	4781	18790	9820	4648	4511	11354	6107	5769	22492	12509	9149	8235	9855	7224	15919	14255	2956	3252	1533
61d		1221.4	2	2444.87	2444.87	-3e-05	6	5	1	1	Complex/Hybrid	d	Yes	37.36	12691	13355	8523	9762	8645	18066	4709	6594	20900	14538	9831	23132	16512	12780	12886	50067	16214	45439	18119	15622	10601	25703	10250	13509	22276	16395	14628	13569	12378	10855	19604	25738	9696	7560	7084
62		1225.45	2	2452.88	2452.88	-3e-05	3	6	1	2	Complex/Hybrid	a	Yes	32.66	5180	3115	1484	558	1783	11244	789	4836	10033	1007	1659	8278	3371	9903	7148	13188	2132	13921	12370	3520	2503	2801	7174	10978	9991	8753	10985	4394	5720	4291	3970	4874	4601	5024	1110
63a		1260.48	1	1261.45	1261.45	-3e-05	3	3	1		Complex/Hybrid	a	Yes	30.98	14551	11639	7107	18162	5167	17120	12021	21643	33934	22922	21467	47353	16154	20932	22992	35116	11736	39760	37777	46488	20865	40149	28673	37579	31568	26830	6222	37067	11015	24769	32791	38852	12660	11428	17123
63b		1260.48	1	1261.45	1261.45	-3e-05	3	3	1		Complex/Hybrid	b	Yes	27.03	2940	2509	1527	4236	1810	3897	2052	2391	4363	3763	3969	6262	5191	6662	8547	8812	2963	6930	5581	4554	3892	5204	4533	7903	13022	4953	2262	4779	2732	5588	6667	8020	3072	2422	1872
63c		1260.48	1	1261.45	1261.45	-3e-05	3	3	1		Complex/Hybrid	c	Yes	21.82	10570	5931	2787	7937	2271	6352	3134	6170	9620	6053	6471	11458	4286	3916	8457	11461	9210	9750	11713	10381	7357	11002	5896	13006	6844	6601	4820	9722	3314	10055	4545	13500	2086	3200	6175
64a		1285.97	2	2573.91	2573.91	-3e-05	5	5	1	2	Complex/Hybrid	a	Yes	25.6	10316	8654	14516	11990	5829	20237	13739	9420	27404	3954	11609	24689	9724	8859	8998	34748	16313	24497	40737	13008	8204	21937	13981	9896	9404	36775	7581	44291	8559	9408	9785	28430	4791	12174	4236
64b		1285.97	2	2573.91	2573.91	-3e-05	5	5	1	2	Complex/Hybrid	b	Yes	30.98	2629	1811	1330	3373	1131	3476	1180	1410	1763	1351	1361	2002	1082	971	1888	3034	2747	957	3320	612	1563	1974	1110	2170	1337	2863	1381	2411	1171	1451	1221	2416	633	1568	305
64c		1285.97	2	2573.91	2573.91	-3e-05	5	5	1	2	Complex/Hybrid	c	Yes	38.2	4952	2366	1082	5060	2785	6796	1793	2287	4770	2087	3148	3821	5112	798	1125	7100	4894	5653	5652	1828	3776	3458	2295	4566	3761	4357	1992	3371	1674	2164	2998	2901	971	2065	1501
65a		1293.98	2	2589.9	2589.9	-3e-05	6	5		2	Complex/Hybrid	a	Yes	31.31	17712	10252	16749	17990	7158	23827	29322	23779	35786	83184	14718	10916	32002	32306	40665	79639	15664	32180	31692	37825	6010	50971	12564	23477	47700	29226	16705	43097	15541	20392	24124	20115	10340	15150	11644
65b		1293.98	2	2589.9	2589.9	-3e-05	6	5		2	Complex/Hybrid	b	Yes	34.34	3228	2016	3303	4637	954	3974	1305	2417	4478	3929	1707	4299	4022	2319	2877	9796	2336	8916	2763	3998	1962	8854	2047	3157	2918	4295	2651	5188	2606	2529	2421	4115	1789	2362	2149
65c		1293.98	2	2589.9	2589.9	-3e-05	6	5		2	Complex/Hybrid	c	Yes	37.19	28669	20431	21094	27289	12787	49872	30990	85958	47616	76434	39439	18180	67663	37600	61323	219807	19351	97837	40075	51904	14387	54619	19990	33855	43211	50246	31826	66647	36623	39831	53511	32502	10389	25271	7677
65d		1293.98	2	2589.9	2589.9	-3e-05	6	5		2	Complex/Hybrid	d	Yes	39.38	3245	1777	3389	2775	1089	4265	2065	1323	7179	3138	2315	2352	2653	2745	3666	9411	3054	4787	3359	2934	1710	6241	3540	3796	2639	4391	2282	9240	3548	1607	2117	3764	1831	1681	1131
66		1330	2	2661.93	2661.93	-3e-05	5	4	1	3	Complex/Hybrid	a	Yes	46.94	11653	7399	6691	13028	5714	11127	7672	6318	8761	4355	5432	7631	5347	2614	9328	9498	11095	16304	13335	6871	7708	10950	5693	10373	2406	13535	7875	8450	6827	11719	4494	10885	1324	6165	1919
67		1330.99	2	2663.94	2663.94	-3e-05	7	6		1	Complex/Hybrid	a	Yes	34.34	4042	1854	2890	2335	2557	7395	3492	4626	7169	11217	3331	2179	7354	6058	7018	34254	2849	8300	4756	3916	1352	8956	3198	3941	7643	6643	3812	5795	5435	2845	10729	5025	1497	3859	820
68a		1367.01	2	2735.96	2735.96	-3e-05	6	5	1	2	Complex/Hybrid	a	Yes	57.77	37006	26159	12718	32941	13150	40288	32833	30523	63883	14321	16718	27843	27505	14285	20981	63233	42407	56279	34051	28633	23142	43064	22463	36545	16707	41382	32436	39100	20371	51005	27818	32223	5783	27018	7464
68b		1367.01	2	2735.96	2735.96	-3e-05	6	5	1	2	Complex/Hybrid	b	Yes	31.65	3438	2309	5222	3361	1025	8942	3073	1999	11244	9549	2386	5779	1834	4846	5334	8701	5510	5474	7503	2944	1745	13679	6395	4411	5337	5185	1862	16543	1703	5830	2709	6630	2748	2640	5949
68c		1367.01	2	2735.96	2735.96	-3e-05	6	5	1	2	Complex/Hybrid	c	Yes	51.81	14347	11969	6860	11666	5909	19135	10424	11860	23466	5767	7632	13693	12860	7541	7376	26801	19251	21538	16972	12763	12428	17025	10058	13146	5207	17699	15929	15341	8932	18139	12895	15380	2326	9924	2576
68d		1367.01	2	2735.96	2735.96	-3e-05	6	5	1	2	Complex/Hybrid	d	Yes	50.13	12598	11688	5491	10946	5049	21883	5973	19860	17789	13192	10102	20811	18442	10540	17333	43164	10563	41586	22088	15749	8175	14195	12561	14578	19263	18622	9700	13452	10294	16689	16006	18401	3639	8928	5833
68e		1367.01	2	2735.96	2735.96	-3e-05	6	5	1	2	Complex/Hybrid	e	Yes	48.2	26149	23081	12487	25878	11568	36545	12799	25706	35335	21388	14348	32792	24257	18209	29003	68121	19732	66546	31900	21255	18662	34713	20877	25425	30493	32020	17298	28757	17380	27108	29580	35090	7185	15251	10195
68f		1367.01	2	2735.96	2735.96	-3e-05	6	5	1	2	Complex/Hybrid	f	Yes	45.17	10846	7519	5621	5247	3630	18263	3129	15173	11137	10536	8358	13760	10825	8959	8755	44099	12197	45284	9179	9023	5658	16069	8809	9335	16096	16454	15616	13966	10190	8140	16461	13410	4429	6896	2691
68g		1367.01	2	2735.96	2735.96	-3e-05	6	5	1	2	Complex/Hybrid	g	Yes	43.32	11241	10629	4096	3476	3787	21081	4769	24221	12794	9035	20650	11440	27429	20324	17896	139989	13300	50092	11239	9031	5619	10817	9472	7681	32111	21660	14718	15260	18169	14268	32946	13953	3094	4661	1738
68h		1367.01	2	2735.96	2735.96	-3e-05	6	5	1	2	Complex/Hybrid	h	Yes	41.9	5906	5374	3683	3499	2862	10728	2343	6802	8908	8652	2860	7285	6666	6743	7107	17051	7013	28422	7065	7096	3977	15578	5888	6429	10530	10706	9247	7464	5913	6261	9018	10500	4058	6017	2686
68i		1367.01	2	2735.96	2735.96	-3e-05	6	5	1	2	Complex/Hybrid	i	Yes	39.04	9525	7917	5834	2282	1841	12162	5089	10485	14398	9577	8450	6292	13788	28086	13411	106118	5351	26600	8720	3146	2684	10299	7954	4764	24068	14940	6448	10133	9978	8672	7884	10521	1812	6635	1032
68j		1367.01	2	2735.96	2735.96	-3e-05	6	5	1	2	Complex/Hybrid	j	Yes	33.66	4185	3366	7516	4925	882	12220	4758	3825	23645	14388	4247	9045	3241	6697	10057	12192	9113	8762	15443	4668	1691	30874	8313	7584	8108	5250	4335	27157	3533	11860	3663	10024	5297	4285	10087
69a		1404.03	2	2810	2810	-3e-05	7	6	1	1	Complex/Hybrid	a	Yes	61.13	9763	9148	3057	6153	2451	10908	7980	7685	13081	8546	4956	9005	8971	4713	7204	14970	10437	13503	8619	9187	6324	9216	5566	9692	6876	9327	11417	10095	4955	10684	6699	6707	1910	5945	3273
69b		1404.03	2	2810	2810	-3e-05	7	6	1	1	Complex/Hybrid	b	Yes	38.54	5089	2767	1704	1170	3110	10346	1652	5116	10248	4496	3674	6325	8216	7017	4965	46878	8379	16259	7458	3021	3539	7265	3694	3013	11312	7857	9516	4087	4330	4207	13072	12398	1392	1630	882
70a		1439.55	2	2881	2881	-3e-05	6	5		3	Complex/Hybrid	a	Yes	47.86	25863	14972	9918	20239	4988	30861	24192	83092	17751	10642	21653	10225	116167	16866	17189	215441	18690	103660	16234	16407	10867	20284	14601	14233	11517	34183	29421	46786	15819	17297	50630	14443	3153	18944	3906
70b		1439.55	2	2881	2881	-3e-05	6	5		3	Complex/Hybrid	b	Yes	44.67	15111	6464	8234	9838	2867	20688	9839	19388	16825	2045	4035	8441	21503	6649	8506	39015	10344	34727	11346	15952	6983	21031	7321	11538	4013	14952	13698	33207	8422	8669	10139	11692	4540	10571	1932
70c		1439.55	2	2881	2881	-3e-05	6	5		3	Complex/Hybrid	c	Yes	40.38	150209	93336	67808	172342	45248	187092	193626	255819	141759	102552	86342	55870	228104	87816	96330	563820	117725	208219	126803	175005	62734	140366	45427	123733	62267	228748	134157	268107	115592	84277	122286	111853	23907	95622	13410
70d		1439.55	2	2881	2881	-3e-05	6	5		3	Complex/Hybrid	d	Yes	36.86	54563	31610	41369	63114	15190	97324	55975	52904	76953	47066	33658	35833	34904	31781	30552	129664	56193	58938	54906	57078	18726	77365	45317	58057	33798	77669	34409	172160	37002	41472	41591	52372	12015	39689	11284
71a		1476.57	2	2955.04	2955.04	-3e-05	7	6		2	Complex/Hybrid	a	Yes	62.06	4001	2936	1444	2054	1077	3503	3497	3006	6571	1415	997	2758	3443	1268	2298	5813	4382	5736	3470	2294	2196	3007	2688	3533	1207	3523	2834	2321	1516	3863	3174	2117	572	2169	607
71b		1476.57	2	2955.04	2955.04	-3e-05	7	6		2	Complex/Hybrid	b	Yes	42.23	12952	5436	4589	8991	3666	15917	10574	25803	13251	15626	6132	3821	17578	8092	12478	102711	7738	21058	9725	9472	3321	20154	4847	9014	8203	13895	9824	26152	9099	6239	11489	9071	3150	6839	1166
71c		1476.57	2	2955.04	2955.04	-3e-05	7	6		2	Complex/Hybrid	c	Yes	39.8	1776	1632	1275	1328	963	2121	2603	10407	2006	2564	1663	1691	4160	1098	3182	32944	1958	4601	1463	1815	427	3212	1732	992	1592	3747	2618	4419	1898	2297	3780	2318	952	2180	417
71d		1476.57	2	2955.04	2955.04	-3e-05	7	6		2	Complex/Hybrid	d	Yes	36.52	3710	1216	1649	2744	1244	5193	3093	2477	4693	4083	1938	1945	2340	2501	2315	15111	1436	3973	3181	2858	841	7175	2979	2684	4741	2829	1436	9268	3052	1836	2101	3070	1337	1688	715
72a		1512.59	2	3027.06	3027.06	-3e-05	6	5	1	3	Complex/Hybrid	a	Yes	35.34	51497	31316	56576	54814	8702	151007	38358	32578	132353	25865	37396	78264	16261	18153	25600	127532	87388	71330	83621	29807	31907	132099	65750	64861	20070	67197	39992	320932	22383	59175	27055	81866	15858	67519	25650
72b		1512.59	2	3027.06	3027.06	-3e-05	6	5	1	3	Complex/Hybrid	b	Yes	41.22	10008	9476	7288	3432	2944	14283	5554	4468	11131	3091	8214	4646	9511	22505	8456	90491	2596	24467	6670	4949	2829	5006	10494	3974	16443	15760	6621	4969	7326	4530	4680	10957	1415	5620	1104
72c		1512.59	2	3027.06	3027.06	-3e-05	6	5	1	3	Complex/Hybrid	c	Yes	43.91	37234	37661	22191	13202	7005	46719	13889	54424	31466	8964	59202	19822	79068	39404	23398	614705	14201	120418	16758	18883	9675	10561	40802	8994	30384	60852	19706	59621	34907	25114	23936	25637	5993	19474	104
72d		1512.59	2	3027.06	3027.06	-3e-05	6	5	1	3	Complex/Hybrid	d	Yes	49.04	13574	11820	11099	6241	2695	37174	5146	45373	16160	8477	15875	14037	31241	22863	10207	68442	15814	155381	9981	11238	9526	27050	17187	12317	23539	35335	26157	22303	10569	17836	36991	19106	6160	26696	2635
72e		1512.59	2	3027.06	3027.06	-3e-05	6	5	1	3	Complex/Hybrid	e	Yes	51.3	7793	13359	5473	3918	3327	31415	3506	107630	17536	4038	55095	11017	86177	26364	14319	286344	18855	167694	5479	23626	6379	10215	36953	12000	29713	37690	18569	36099	35059	37384	94765	17712	3876	25458	987
72f		1512.59	2	3027.06	3027.06	-3e-05	6	5	1	3	Complex/Hybrid	f	Yes	54.33	33022	27987	13127	31747	11677	43481	15866	67326	35918	10309	15346	30123	24709	15982	16361	66373	37882	74999	34992	25080	21772	30928	26117	29737	15584	40329	18404	29792	16741	33166	31091	32135	4124	25601	5463
73a		1549.6	2	3101.09	3101.09	-3e-05	7	6	1	2	Complex/Hybrid	a	Yes	63.15	29572	24542	7927	9705	8729	36601	33587	24230	46605	13880	14708	26181	24439	11968	16979	54761	40776	47061	23822	22135	21985	36295	19657	31593	12134	31119	32082	33482	13416	32979	21030	25129	4764	22895	5938
73b		1549.6	2	3101.09	3101.09	-3e-05	7	6	1	2	Complex/Hybrid	b	Yes	59.7	6352	5381	1552	5512	2000	7915	7668	6527	10413	3363	3218	5541	6730	2543	4181	10581	8552	10354	7866	6940	4311	7143	4654	7641	4015	6126	8554	8213	4026	7984	5432	5883	1457	4939	2005
74		1586.61	2	3175.13	3175.13	-3e-05	8	7	1	1	Complex/Hybrid	a	Yes	64.16	7993	6802	2327	4791	2683	8079	5612	5357	10530	4518	4073	6136	5686	3926	5961	10367	7942	10190	5656	5877	5956	7694	4400	6676	4078	6725	8304	9933	3255	8311	2720	5517	1407	4675	1795
75a		1622.14	2	3246.13	3246.13	-3e-05	7	6		3	Complex/Hybrid	a	Yes	48.62	15710	4262	2925	9457	2969	13686	10005	35786	12390	6541	4933	3720	27115	4535	8119	129699	5588	30680	8548	8243	5371	13338	1211	8130	4918	15154	11236	26994	9207	5880	8531	7448	1707	6154	1443
75b		1622.14	2	3246.13	3246.13	-3e-05	7	6		3	Complex/Hybrid	b	Yes	47.1	3854	585	1674	2237	643	5421	3947	10630	2891	3502	2010	1072	15490	2028	6851	39524	2989	9160	3134	2963	1669	4932	2153	2911	2157	3436	5065	7645	2478	2648	3426	2698	777	2706	549
75c		1622.14	2	3246.13	3246.13	-3e-05	7	6		3	Complex/Hybrid	c	Yes	41.06	3081	1398	560	3860	1334	4694	3886	4735	5054	3736	1338	1672	4266	2323	2280	17603	2207	4474	2884	4047	726	5721	1162	3883	1712	4027	3517	10292	3481	2125	1958	2291	897	2583	855
76a		1695.18	2	3392.19	3392.19	-3e-05	7	6	1	3	Complex/Hybrid	a	Yes	51.81	6942	4549	2230	1176	1310	10157	917	22495	5431	2678	4053	4099	13937	5241	3921	85283	7749	36526	3257	3484	2202	4574	3245	1146	10160	8377	8340	4541	3538	6575	8215	5606	1366	4928	416
76b		1695.18	2	3392.19	3392.19	-3e-05	7	6	1	3	Complex/Hybrid	b	Yes	44.58	3319	1407	2016	876	576	4532	1255	2180	5479	1695	1149	1707	1026	2107	1627	14610	2900	4696	3640	875	1415	5054	1547	1746	2848	2515	2656	11621	1359	1430	1101	2336	742	2256	1463
77a		1732.18	2	3466.23	3466.23	-3e-05	8	7	1	2	Complex/Hybrid	a	Yes	65.5	11298	10411	3281	4960	3861	16147	11105	8612	17767	4310	5433	10139	10624	4859	6362	21197	16835	18021	10843	9096	7528	11325	8040	12097	5180	11023	14735	12180	5008	15195	8410	9452	1035	7988	1607
77b		1732.18	2	3466.23	3466.23	-3e-05	8	7	1	2	Complex/Hybrid	b	Yes	64.41	4563	3678	1553	3664	1373	4983	4319	2969	5158	1027	2258	2938	2884	1831	2762	5545	4112	6829	5243	3150	3164	3873	2253	4373	1525	3201	4086	4034	1545	5054	3332	3344	1244	1966	664
77c		1732.18	2	3466.23	3466.23	-3e-05	8	7	1	2	Complex/Hybrid	c	Yes	63.57	3102	2569	223	2044	636	3738	3274	2243	5190	1344	1941	2837	3525	1344	1784	5494	3618	3843	2780	2498	2425	2968	2231	3532	1252	3028	3953	3241	1679	4666	2380	2322	839	2346	770
78a		1767.68	2	3537.23	3537.23	-3e-05	7	6		4	Complex/Hybrid	a	Yes	51.39	8629	5042	2699	6109	1989	8524	5420	30851	6701	1854	3013	2674	44231	2332	5325	94983	4832	22058	3901	7760	3761	7215	1910	4700	1656	8336	9620	20346	4188	5746	4922	2912	888	5750	715
78b		1767.68	2	3537.23	3537.23	-3e-05	7	6		4	Complex/Hybrid	b	Yes	48.36	7889	1828	1259	6029	1892	4878	4473	6105	5867	3163	2251	1734	10901	2595	3400	24087	3229	6972	4711	6616	1682	7129	1593	5164	1770	6557	6476	14871	4605	2655	3532	3902	1102	3261	691
79a		1840.79	2	3683.29	3683.29	-3e-05	7	6	1	4	Complex/Hybrid	a	Yes	61.72	965	734	495	1740	246	2766	1004	1345	2968	672	1259	2473	134	1057	1121	3548	2111	3516	2380	1311	1118	1574	1035	1292	721	1896	1878	1959	1287	1994	1288	2122	316	1348	638
79b		1840.79	2	3683.29	3683.29	-3e-05	7	6	1	4	Complex/Hybrid	b	Yes	58.02	997	1275	84	793	130	3986	802	31644	2922	1164	3783	954	4311	640	198	14146	2853	14717	2073	2987	1824	2945	1113	1602	440	4189	3841	2993	1345	5480	4165	2382	205	3062	37
79c		1840.79	2	3683.29	3683.29	-3e-05	7	6	1	4	Complex/Hybrid	c	Yes	55.17	3378	5511	1570	296	563	12212	949	43891	5481	626	8347	2911	27612	4185	1837	99123	5655	58291	2760	4752	2094	2717	6474	2705	6256	10313	12024	7116	3364	10705	10295	4498	904	9946	39
															7599751	6609623	5493366	8734507	3686770	10237065	4334583	7564632	10507073	6565164	6181985	9265003	8219185	6547997	8421064	19273716	6223545	17835740	9867041	8599422	4685682	10545468	6835358	9146661	8399009	11370411	5824129	12642213	6345917	8599559	9616537	11140831	3130517	6115204	2884039
[truncated: 94 more columns]

## Sheet: Mass Values
	Monoisotopic	Average
Hexose (Hex)	162.053	162.142
N-Acetylhexosamine (HexNAc)	203.079	203.195
Deoxyhexose (dHex)	146.058	146.143
NeuAc (Sialic Acid)	291.095	291.258
Acetate	42.0106	42.0373
H+	1.00727	1.00739
H2O	18.0106	18.0152
