# Supplementary material for: Trends in oligomannosylation and α1,2-mannosidase expression in human cancers
Source: Oncotarget. 2021 Oct 12;12(21):2188–205. doi: 10.18632/oncotarget.28064 (PMC8522845; doi:10.18632/oncotarget.28064)
Supplement: Supplementary file 4 [file oncotarget-12-2188-s004.xlsx]

## Sheet: S4A. GEO database
Supplementary Data 4A - Transcript levels of MAN1A1, MAN1A2, MAN1B1, and MAN1C1 as extracted from Gene Expression Omnibus (GEO) database (data plotted in Figure 4)
Values are extracted from original GEO sample records as supplied by the submitters. Values are normalized, therefore reflecting the relative measure of abundance of the transcript level of each individual α1,2-mannosidase. https://www.ncbi.nlm.nih.gov/geo/
Skin cancer (unpaired)
GEO ID: GDS1375 (Cutaneous malignant melanoma)
MAN1A1
Non-tumour	1535.3	1078.4	1839.4	1774.4	1486.3	987.8	1075.1	1467.7	569.5	1322	2073.3	469.4	279	469.6	577.2	501.8	240.3	303.6	723	539.9	822.4	853.9	144.2	564.8	879.4
Tumour	94.4	141.7	253.8	275.8	125.1	267.1	320.6	89.3	162.6	37.6	12.6	122.9	73.2	1659.2	26.7	100.9	100.6	51.7	146.6	143.6	238.3	122.2	364.7	264.5	208.8	306.2	164	161	148.9	16	773.7	818	501.2	295.4	1105.1	220.4	94.3	19.5	111.6	96.8	42.8	157.5	79.7	247.7	130.1
MAN1A2
Non-tumour	203.6	455.6	138.5	191.4	318.5	202.2	346.5	306.8	156	147.6	331.4	271.7	188	157	242.7	107.7	151.9	205.9	235	221	189.4	233.9	305.1	205.8	60.8
Tumour	184.4	202.9	92.4	43.7	187.3	141.8	224	58.4	77.7	188.3	171.3	155.3	228.6	228.7	103.3	211.9	71.3	319.8	226.7	252.7	257.9	151.3	148.3	223.1	216.2	254.7	42.7	188.8	192.3	266.3	216	217.4	390.8	402.5	203.7	106.7	42.6	201.5	53.3	175.9	45.6	186	231.8	126.9	148.8
MAN1B1
Non-tumour	715.2	526.4	317.6	649	292.4	847.3	902.8	448.5	336.2	224	250.9	217.5	622.9	518.2	798.1	441.2	735.7	445	551.9	619.2	822.3	535.3	465.6	430.1	538.1
Tumour	550.8	640.2	544.6	398.7	512.4	167.8	531.3	610.4	522.5	750.1	764.9	591.2	1170.2	392.2	615.9	648.6	255	532.7	844.1	498.3	724	1056.8	422.4	428.5	574.1	556.7	715.3	770.9	514.4	188.9	187.2	387.4	552.1	622.5	592.2	720.6	794.3	498	766.7	749.9	942.8	794.5	742.9	318.2	918.8
MAN1C1
Non-tumour	885.6	1114.3	1111.8	838.9	1117.8	832.6	657.4	431.7	108.1	789.8	564.6	372.1	405.3	438.7	529.2	390	553	471.9	532.6	386.2	380.6	861.4	349.3	756.9	824.7
Tumour	586.2	396	217.9	69.5	305.1	364.5	428.9	258.7	388.7	354.7	484.4	532.7	579.4	763.8	522.8	432.3	434.4	403.7	345	449.6	509.2	450.8	301	317.2	356	311.3	251.2	372.5	308.7	487.2	438.6	437	471.9	500.6	579.9	285.1	390.9	408.8	342.7	383.6	336.4	409.8	272.6	348.4	299.4
Summary	MAN1A1		MAN1A2		MAN1B1		MAN1C1
	Non-tumour	Tumour	Non-tumour	Tumour	Non-tumour	Tumour	Non-tumour	Tumour
Number of values	25	45	25	45	25	45	25	45
Average	903.108	242.098	222.96	179.147	530.056	601.822	628.18	397.536
Standard deviation	544.431	305.354	86.1427	84.2627	198.878	216.459	271.308	117.019
Kolmogorov-Smirnov test (p value)	0.0764	<0.0001	>0.1000	>0.1000	>0.1000	>0.1000	>0.1000	>0.1000
Passed normality test (α > 0.05)?	Yes	No	Yes	Yes	Yes	Yes	Yes	Yes
T-test (Non-tumour vs tumour)	1.00747e-08		0.042439		0.17604		5.08978e-06
Uterine cancer (unpaired)
GEO ID: GDS3975 (Endometriosis: Endometrial tissue)
MAN1A1
Non-tumour	3303.21	3190.42	1535.97	3691.05	3078.87	110.6	396.7	2847.86	1950.31
Tumour	61.6	71.8333	103.238	501.4	144.134	623.794	65.2333	85.62	53.8	65.2333
MAN1A2
Non-tumour	600.877	529.267	463.684	615	383.492	369.226	441.132	509.649	399.156
Tumour	382.786	384.907	414.144	451.75	406.749	350.469	338.088	485.056	457.221	360.882
MAN1B1
Non-tumour	1944.19	1742.09	1579.69	1795.65	1885.64	1271.39	1363.9	1867.58	1638.28
Tumour	1609.88	1794.58	1572.88	1535.88	1675.76	1771	1356.79	2056.98	1831.27	1922.42
MAN1C1
Non-tumour	375.897	304.511	510.555	299.895	370.383	489.61	845.4	547.015	457.309
Tumour	1074.41	1238.15	1154.55	988.456	921.535	1074.8	805.903	603.755	1133.2	758.772
Summary	MAN1A1		MAN1A2		MAN1B1		MAN1C1
	Non-tumour	Tumour	Non-tumour	Tumour	Non-tumour	Tumour	Non-tumour	Tumour
Number of values	9	10	9	10	9	10	9	10
Average	2233.89	177.589	479.054	403.205	1676.49	1712.74	466.731	975.353
Standard deviation	1309.76	206.631	90.8514	49.0696	235.338	204.422	167.351	200.711
Kolmogorov-Smirnov test (p value)	>0.1000	0.0005	>0.1000	>0.1000	>0.1000	>0.1000	>0.1000	>0.1000
Passed normality test (α > 0.05)?	Yes	No	Yes	Yes	Yes	Yes	Yes	Yes
T-test (Non-tumour vs tumour)	0.000131587		0.0345026		0.723685		1.55422e-05
Colorectal cancer (paired)
GEO ID: GDS4382 (Colorectal cancer tumours)
MAN1A1
Non-tumour	5.4594	6.47697	6.65207	5.51311	5.6031	6.52317	6.11401	5.80457	5.86412	5.65316	5.44782	5.10118	7.37369	5.37221	5.21664	5.90177	5.85061
Tumour	5.37895	5.64393	5.47892	5.53212	5.05218	5.77149	5.1565	5.93335	6.0355	4.57844	5.10447	5.40317	5.00891	5.64786	5.6135	6.25368	4.45009
MAN1A2
Non-tumour	5.12567	4.94284	5.72708	5.33024	5.59647	5.71507	5.76271	6.00922	5.53993	5.8172	5.29477	5.53847	5.49847	5.818	5.26242	5.61444	5.76903
Tumour	5.25726	5.64562	5.70757	5.11958	5.94373	5.84076	5.94333	5.76914	6.27223	6.55763	5.73182	5.99462	5.21414	5.09709	5.88369	5.62167	4.84102
MAN1B1
Non-tumour	7.58986	7.79228	7.59028	7.50812	7.92259	7.93893	8.04029	8.27435	7.38623	8.15486	7.64964	8.15965	7.86869	7.66861	7.66898	7.79346	7.982
Tumour	6.81468	8.07267	7.58051	7.57955	7.77115	8.35818	7.85362	8.04723	7.93462	7.86422	8.40876	8.29414	7.91577	8.01862	7.75167	7.99776	6.77631
MAN1C1
Non-tumour	6.25448	6.39782	6.13772	5.4865	5.68961	6.20203	7.20031	5.97883	6.86297	6.68607	8.47067	7.05324	7.05986	5.85622	5.92713	5.6529	5.88303
Tumour	5.53041	5.61914	6.91767	7.3886	5.55024	5.84607	5.78149	5.34638	6.05548	5.97941	5.78652	4.96893	6.27655	5.66998	5.87932	5.78369	6.22844
Summary	MAN1A1		MAN1A2		MAN1B1		MAN1C1
	Non-tumour	Tumour	Non-tumour	Tumour	Non-tumour	Tumour	Non-tumour	Tumour
Number of values	17	17	17	17	17	17	17	17
Average	5.87809	5.4143	5.55071	5.67299	7.82287	7.82585	6.39996	5.91814
Standard deviation	0.591085	0.483485	0.28062	0.44685	0.250372	0.453776	0.753197	0.56646
Kolmogorov-Smirnov test (p value)	0.1119	<0.0001	>0.1000	>0.1000	>0.1000	0.0699	>0.1000	>0.1000
Passed normality test (α > 0.05)?	Yes	No	Yes	Yes	Yes	Yes	Yes	Yes
T-test (Non-tumour vs tumour)	0.0247328		0.319901		0.979596		0.075341
Lung cancer (paired)
GEO ID: GDS3837 (Non-small cell lung carcinoma in female non-smokers)
MAN1A1
Non-tumour	6.29979	4.32718	8.36064	7.05287	7.0638	6.29229	6.50135	8.71131	6.13243	9.16951	8.95163	5.27252	9.17251	7.336	5.89005	7.03588	8.96717	7.43638	5.92554	7.5306	7.33827	6.45531	7.76636	8.86285	8.50251	9.72378	8.94004	8.68028	8.09684	6.53426	4.7039	7.68315	7.85986	7.26943	8.56641	7.21192	7.71652	9.59666	8.63649	6.74294	6.44323	4.50427	8.71873	6.70652	5.67173	5.66808	9.12558	6.51967	7.88394
Tumour	6.51344	4.37481	9.23878	6.57856	4.89757	6.42865	7.96661	7.12539	6.46414	8.06742	8.24147	5.44571	8.68952	6.65516	6.11863	6.00549	4.73079	7.23771	6.61178	7.14274	4.77249	6.11142	8.31932	7.54997	8.32492	8.61661	8.42819	6.44579	6.23186	4.99705	5.91754	7.61726	8.65617	6.0755	6.30135	5.95983	6.005	8.01132	6.30691	8.80476	6.24381	5.98118	9.50577	6.0398	7.94337	9.3626	6.16677	6.88926	4.90033
MAN1A2
Non-tumour	6.02438	4.47173	6.31541	6.53426	5.09911	5.99394	5.66889	6.71524	5.65545	7.06998	6.38662	5.31628	6.43724	5.78872	5.05338	6.80704	6.75423	5.79053	5.79836	5.85682	6.00248	5.68701	6.66409	6.43308	6.41082	6.68072	6.58698	6.45075	6.14013	5.79053	5.30738	6.08025	6.03645	5.78872	6.5011	6.05729	5.99748	6.46968	6.16752	6.26136	6.39175	4.63755	6.88611	6.33481	5.87496	5.41506	6.81414	6.39459	4.7637
Tumour	6.39139	4.74856	6.73386	6.81021	5.27142	5.82551	7.12263	5.21447	6.60967	7.58822	7.41894	5.86643	6.4728	6.1734	6.29217	5.93398	4.85469	7.26138	6.14813	6.5094	5.283	6.37889	7.52938	5.89026	7.56877	7.44234	6.44115	5.97121	5.28271	5.46701	7.35361	6.25904	6.28266	6.85834	6.32711	6.08422	6.93036	7.85787	6.7707	7.1471	6.41499	5.06368	7.08694	6.28266	5.88051	6.95696	6.15113	6.79304	5.04661
MAN1B1
Non-tumour	9.16306	10.0696	7.75219	8.18892	8.50853	8.09022	8.80371	7.67681	8.41676	7.21938	7.48676	8.29368	7.16076	8.44631	8.95431	7.83669	7.86337	8.40521	8.38539	8.80632	8.14117	8.07372	8.69029	7.86983	7.92234	7.94094	7.34591	8.18293	7.28768	8.1604	9.09194	8.07285	7.76929	7.81923	7.78909	8.17513	7.95827	7.41083	7.81509	8.04342	8.15815	9.4893	7.75384	8.10675	8.66435	8.90215	7.45369	8.01939	8.75157
Tumour	8.69336	9.16815	7.60272	8.0451	9.06423	8.73097	7.42199	8.94152	8.68287	7.45799	7.69157	8.05088	7.2307	8.59217	7.98541	8.05768	9.32021	7.79126	8.595	8.30521	10.4	7.93282	8.26976	8.05315	7.49048	7.70796	7.26587	8.53351	7.60883	8.18575	8.67841	8.30501	7.68019	8.47147	7.75678	8.57051	8.24948	7.26509	7.99519	7.68194	8.19431	8.70554	7.65819	8.38265	8.28211	7.61694	8.38539	7.81018	9.62433
MAN1C1
Non-tumour	8.3315	7.03396	8.48079	8.43833	8.45748	8.28441	8.89102	8.7649	8.79453	8.96717	8.69987	8.20034	8.73235	8.57754	8.28405	8.67404	8.41407	8.62608	8.09756	9.05952	7.96293	9.29454	8.52855	8.82501	8.19935	9.0334	8.158	9.03119	8.48418	8.57085	8.53243	8.96613	8.93776	8.48489	8.44445	8.84871	8.46369	8.70116	8.92173	8.90103	8.91774	6.93022	8.21881	9.07358	7.89227	8.46273	9.05733	8.73253	8.17144
Tumour	7.63286	7.24866	9.383	8.49205	8.06175	7.80118	7.18088	8.44921	7.90512	8.46896	9.07575	7.33858	10.4194	8.84217	7.99348	8.4437	7.37193	9.08331	7.87239	8.38467	8.07633	8.89972	6.65097	9.05458	5.45018	8.68719	8.29105	7.50651	9.1713	8.28036	7.9439	7.11986	8.1671	7.65328	7.46334	8.88878	8.49057	8.95017	8.20723	9.05926	8.8116	7.82674	8.99762	8.59337	8.13766	8.71591	7.96485	9.40368	7.86358
Summary	MAN1A1		MAN1A2		MAN1B1		MAN1C1
	Non-tumour	Tumour	Non-tumour	Tumour	Non-tumour	Tumour	Non-tumour	Tumour
Number of values	60	60	60	60	60	60	60	60
Average	7.46428	6.89942	6.03776	6.33115	8.15896	8.20088	8.53946	8.25471
Standard deviation	1.34435	1.30998	0.58499	0.761635	0.575678	0.686412	0.455554	0.89146
Kolmogorov-Smirnov test (p value)	>0.1000	>0.1000	0.0355	>0.1000	0.0564	>0.1000	>0.1000	>0.1000
Passed normality test (α > 0.05)?	Yes	Yes	No	Yes	Yes	Yes	Yes	Yes
T-test (Non-tumour vs tumour)	0.00510458		0.00373863		0.634396		0.0106705
Pancreatic cancer (unpaired)
GEO ID: GDS4102 (Pancreatic tumour and normal tissue samples)
MAN1A1
Non-tumour	1821	863.5	2179	2802	1912	1859	915.1	1146	2202	2039	1170	1930	1092	2049	1702	1685
Tumour	608	834.5	510.5	1802	819.3	1010	460.8	1918	1151	1260	1067	1209	909.9	307.7	2040	785.4	1056	2192	1271	1030	1825	1073	1115	944.9	786.9	1139	1926	2293	1306	582	390.2	1495	1039	853.3	678.1	1935
MAN1A2
Non-tumour	92.02	99.76	63.44	47.22	81.03	49.48	197.7	66.55	70.51	80.16	83.47	46.67	109.3	52.3	102.4	216.8
Tumour	26.21	52.24	40.88	94.5	65.9	46.54	31.52	64.01	53.49	53.37	71.19	61.35	59.34	40.91	62.83	44.02	57.65	55.2	56.53	71.76	61.64	54.29	74	64.09	42.52	39.83	65.69	35.93	57.46	34.98	36.57	81.93	48.29	61.46	58.89	134.6
MAN1B1
Non-tumour	75.34	57.61	107.4	84.45	70.17	87.46	59.12	47.87	155.8	141.1	63.16	103.3	117.2	122.4	38.98	89.61
Tumour	106	150.4	145.8	67.51	114.9	102.2	181.2	137.1	114.2	132.4	124.4	102.6	96.3	138.5	65.38	111.3	93.08	108.3	111.6	84.84	119.4	123.5	151.6	139.4	103	79.07	132.7	63.31	127.8	146.6	170.2	72.72	191.3	126.8	223.4	139.3
MAN1C1
Non-tumour	80.59	28.87	175.3	230.6	75.02	130	18.66	56.95	327.5	222.2	61.13	196.5	12.99	101.5	22.17	19.56
Tumour	37.28	49.04	56.26	56.47	58.9	46.17	111.5	249	78.33	122.5	89.23	104.7	106.5	27.13	23.6	76.38	102.4	123.1	140	86.4	158.2	121.5	135.5	36.02	63.8	17.44	204.2	41.37	120.2	114.7	20.42	130.3	71.64	46.52	63.28	52.77
Summary	MAN1A1		MAN1A2		MAN1B1		MAN1C1
	Non-tumour	Tumour	Non-tumour	Tumour	Non-tumour	Tumour	Non-tumour	Tumour
Number of values	16	36	16	36	16	36	16	36
Average	1710.41	1156.21	91.1756	57.2669	88.8106	122.17	109.971	87.2986
Standard deviation	538.028	528.772	49.603	19.6343	33.5997	35.3908	94.5793	51.6527
Kolmogorov-Smirnov test (p value)	>0.1000	0.0611	0.0209	0.0161	>0.1000	>0.1000	>0.1000	>0.1000
Passed normality test (α > 0.05)?	Yes	Yes	No	No	Yes	Yes	Yes	Yes
T-test (Non-tumour vs tumour)	0.00108135		0.000837926		0.00249581		0.268683
Bladder cancer (unpaired)
GEO ID: GDS1479 (Carcinoma in situ lesions of the urinary bladder)
MAN1A1
Non-tumour	285.351	128.773	118.846	173.194	321.14	220.747	123.136	87.086	85.5
Tumour	338.094	209.821	322.338	375.885	381.542	192.015	347.35	333.288	642.94	436.493	227.763	607.103	190.467	43.0329	364.325	169.022	160.513	107.576	160.288	140.453	337.983	108.872	139.814	144.761	94.2736	72.6577	37.4758	330.785	73.2426	473.571	200.644	326.081	140.261	192.22	387.858	113.945	187.696	241.706	104.883	274.759	53.395	306.731	251.34	163.077	249.023	163.02	480.587	342.088	295.925
MAN1A2
Non-tumour	334.253	210.012	263.154	310.626	409.521	396.939	199.743	201.529	266.204
Tumour	364.41	475.266	359.893	517.839	466.657	279.744	456.508	546.973	316.723	302.933	342.774	443.778	410.857	327.944	485.613	259.633	206.681	396.307	270.564	277.988	362.403	309.181	482.217	191.597	411.623	188.314	303.138	294.09	291.954	432.697	318.965	376.844	475.432	383.769	418.368	186.451	228.805	273.168	265.771	359.799	565.377	354.04	253.819	266.578	353.111	193.866	382.048	292.462	331.612
MAN1B1
Non-tumour	178.346	163.079	207.575	169.699	188.307	168.657	220.178	187.815	278.211
Tumour	120.335	130.208	235.74	149.707	133.326	187.57	117.277	186.188	209.156	145.365	166.798	136.469	188.625	182.355	185.994	217.017	205.332	170.054	159.069	210.965	138.716	166.601	117.715	149.253	179.689	218.181	220.557	157.075	209.913	152.583	162.867	164.985	147.591	132.795	201.51	224.031	162.354	214.637	143.323	209.314	189.262	120.934	181.618	177.085	155.06	177.145	143.886	166.182	155.237
MAN1C1
Non-tumour	178.346	163.079	207.575	169.699	188.307	168.657	220.178	187.815	278.211
Tumour	120.335	130.208	235.74	149.707	133.326	187.57	117.277	186.188	209.156	145.365	166.798	136.469	188.625	182.355	185.994	217.017	205.332	170.054	159.069	210.965	138.716	166.601	117.715	149.253	179.689	218.181	220.557	157.075	209.913	152.583	162.867	164.985	147.591	132.795	201.51	224.031	162.354	214.637	143.323	209.314	189.262	120.934	181.618	177.085	155.06	177.145	143.886	166.182	155.237
Summary	MAN1A1		MAN1A2		MAN1B1		MAN1C1
	Non-tumour	Tumour	Non-tumour	Tumour	Non-tumour	Tumour	Non-tumour	Tumour
Number of values	9	51	9	51	9	51	9	51
Average	171.53	251.156	287.998	349.421	195.763	169.938	195.763	169.938
Standard deviation	86.0531	141.146	80.411	95.4309	36.1208	31.5983	36.1208	31.5983
Kolmogorov-Smirnov test (p value)	>0.1000	>0.1000	>0.1000	>0.1000	>0.1000	>0.1000	>0.1000	>0.1000
Passed normality test (α > 0.05)?	Yes	Yes	Yes	Yes	Yes	Yes	Yes	Yes
T-test (Non-tumour vs tumour)	0.107956		0.074397		0.0307628		0.0307628
Ovarian cancer (paired)
GEO ID: GDS2835 (Ovarian endometriosis)
MAN1A1
Non-tumour	60.759	48.5559	54.025	79.6765	37.5748	73.8472	52.6698	34.2678	67.2316	52.1706
Tumour	45.8295	37.7564	46.4145	58.6514	67.7769	42.1232	51.7055	26.571	71.3602	34.8385
MAN1A2
Non-tumour	313.758	316.123	352.178	250.112	323.475	276.773	321.58	238.377	321.167	322.181
Tumour	348.255	338.31	299.147	333.389	309.467	280.421	309.197	349.102	332.912	332.409
MAN1B1
Non-tumour	174.241	182.74	163.875	144.123	166.983	182.673	162.388	143.454	195.336	214.658
Tumour	144.235	160.592	209.359	145.227	157.158	161.848	143.225	138.947	175.886	196.374
MAN1C1
Non-tumour	79.1475	110.72	94.3139	146.563	84.2417	74.865	74.7381	67.0109	94.2808	65.449
Tumour	251.486	331.585	240.162	289.998	312.601	217.739	255.667	197.038	330.298	284.278
Summary	MAN1A1		MAN1A2		MAN1B1		MAN1C1
	Non-tumour	Tumour	Non-tumour	Tumour	Non-tumour	Tumour	Non-tumour	Tumour
Number of values	10	10	10	10	10	10	10	10
Average	56.0778	48.3027	303.572	323.261	173.047	163.285	89.133	271.085
Standard deviation	14.6237	14.307	36.2502	22.6155	22.0181	23.8213	24.5001	46.3424
Kolmogorov-Smirnov test (p value)	>0.1000	>0.1000	0.007	0.0599	>0.1000	>0.1000	>0.1000	>0.1000
Passed normality test (α > 0.05)?	Yes	Yes	No	Yes	Yes	Yes	Yes	Yes
T-test (Non-tumour vs tumour)	0.176665		0.223575		0.183834		1.96628e-07
Breast cancer (unpaired)
GEO ID: GDS3139 (Breast cancer: histologically normal breast epithelium)
MAN1A1
Non-tumour	443.7	345.1	450.3	322.4	530	176.1	244.5	611.7	761.8	359.6	309.9	500.5	160.5	361.2	672.7
Tumour	331.7	448	240.1	514.7	305.2	459.3	584.1	354	504.5	594.3	383.4	374.4	108.8	362.1
MAN1A2
Non-tumour	288.6	259.3	209.7	234.5	766.8	243.6	159.4	189.4	220.6	331.2	268.2	212.4	312	250.4	287.6
Tumour	280.9	206.1	175.2	246.8	240.5	257.7	189.3	238.1	311.1	209.2	314.5	201.8	352.2	322.8
MAN1B1
Non-tumour	23.9	69.1	110	64.7	35.6	25.5	131.5	213.8	268.8	48.2	134.6	91	81.4	237.6	421.8
Tumour	45.8	82.4	688.9	124.1	174.7	400.2	605	914.3	599.7	121.8	86	163.5	88.1	203.1
MAN1C1
Non-tumour	580.9	497.7	271.7	360.5	1595.1	558.7	402.6	218.7	174.6	339.5	373	286.3	560.2	396.3	218.8
Tumour	522.9	257.6	250.5	327.3	481.8	504.4	231.6	148.8	174.5	229.1	397.9	249	377.4	425.5
Summary	MAN1A1		MAN1A2		MAN1B1		MAN1C1
	Non-tumour	Tumour	Non-tumour	Tumour	Non-tumour	Tumour	Non-tumour	Tumour
Number of values	15	14	15	14	15	14	15	14
Average	416.667	397.471	282.247	253.3	130.5	306.971	455.64	327.021
Standard deviation	175.116	132.999	141.751	55.426	111.185	281.465	340.883	124.508
Kolmogorov-Smirnov test (p value)	>0.1000	>0.1000	0.0008	>0.1000	0.052	0.0027	0.0014	0.0901
Passed normality test (α > 0.05)?	Yes	Yes	No	Yes	Yes	No	No	Yes
T-test (Non-tumour vs tumour)	0.743526		0.481279		0.0328177		0.194629
Kidney cancer (unpaired)
GEO ID: GDS505 (Renal clear cell carcinoma (HG-U133A)
MAN1A1
Non-tumour	1451.8	1856.7	1361.9	1417.5	1429
Tumour	974.5	350.7	664.5	460.6	611.6	1135	1230	648.7	787.8	1556.9	1959.6	1812.5
MAN1A2
Non-tumour	1452.5	1111.8	1339.7	1191.2	1286.2
Tumour	719.7	1382.2	1395.2	1318.4	1312.7	1250	1098.8	1168.4	1415.6	1381.9	1384.9	1421.5
MAN1B1
Non-tumour	515.2	200.7	346.4	257.3	287.5
Tumour	713.6	174.3	252.3	450.9	97.9	640.7	114.7	839	484.1	199.4	82.2	397.6
MAN1C1
Non-tumour	580.4	505.6	1676	1292.9	1726.5
Tumour	223.9	108	152.6	200.6	195.4	215	499.9	215.6	166.4	515.7	1488.3	1314.7
Summary	MAN1A1		MAN1A2		MAN1B1		MAN1C1
	Non-tumour	Tumour	Non-tumour	Tumour	Non-tumour	Tumour	Non-tumour	Tumour
Number of values	5	12	5	12	5	12	5	12
Average	1503.38	1016.03	1276.28	1270.77	321.42	370.558	1156.28	441.342
Standard deviation	200.262	531.226	131.782	201.169	120.426	258.479	585.01	467.666
Kolmogorov-Smirnov test (p value)	0.0083	>0.1000	>0.1000	0.0381	>0.1000	>0.1000	>0.1000	0.0003
Passed normality test (α > 0.05)?	No	Yes	Yes	No	Yes	Yes	Yes	No
T-test (Non-tumour vs tumour)	0.0685238		0.95621		0.693705		0.0172199
Thyroid cancer (unpaired)
GEO ID: GDS1732 (Papillary thyroid cancer)
MAN1A1
Non-tumour	306.902	319.358	385.709	451.699	477.068	367.815	339.602
Tumour	362.31	128.798	266.565	289.186	232.124	135.566	281.495
MAN1A2
Non-tumour	248.012	278.141	282.535	251.457	311.681	329.895	345.249
Tumour	223.522	323.274	241.508	262.642	327.549	301.502	229.005
MAN1B1
Non-tumour	195.367	236.301	180.074	127.71	147.523	154.394	198.575
Tumour	263.496	151.299	187.696	156.246	204.257	209.433	228.777
MAN1C1
Non-tumour	463.407	364.712	533.917	587.529	262.33	470.256	315.598
Tumour	249.393	257.253	391.193	308.796	191.915	286.279	141.82
Summary	MAN1A1		MAN1A2		MAN1B1		MAN1C1
	Non-tumour	Tumour	Non-tumour	Tumour	Non-tumour	Tumour	Non-tumour	Tumour
Number of values	7	7	7	7	7	7	7	7
Average	378.308	242.292	292.424	272.715	177.135	200.172	428.25	260.95
Standard deviation	65.0343	84.7586	37.6783	44.3425	36.8289	39.5903	118.176	80.6216
Kolmogorov-Smirnov test (p value)	>0.1000	>0.1000	>0.1000	>0.1000	>0.1000	>0.1000	>0.1000	>0.1000
Passed normality test (α > 0.05)?	Yes	Yes	Yes	Yes	Yes	Yes	Yes	Yes
T-test (Non-tumour vs tumour)	0.00558631		0.387785		0.281687		0.00929111
Prostate cancer (unpaired)
GEO ID: GDS2545 (Metastatic prostate cancer (HG-U95A)
MAN1A1
Non-tumour	30.5	72	48.9	51.9	130.5	41.1	39.9	127.2	35.2	41.2	24.9	70.4	33.2	26.7	5.8	74.4	45.3	54.1	54.6	42.6	44.6	49.7	24.3	9.3	26.4	26.9	42.6	56.2	34.3	28.3	89.3	40.5	51.7	21.3	43.2	80.2	121.9	39.1	35.5	84.2	46.3	36	49.7	40.7	58.9	72.2	6.8	52	59.3
Tumour	33.4	18.6	48.1	17.7	51.4	26.1	31.2	62.1	61.4	10	10.5	60.3	11.1	69.6	152.4	45.7	20.9	34.7	50.5	59.6	43.9	44	1.7	59.5	25	34.3	32.2	33.2	57.6	67.1	6.6	52.4	34.1	132.1	77.7	52.8	51.6	26.7	11.2	29.7	41.9	62.2	66.5	47	34.2	12.3	58.8	78.7	49.9
MAN1A2
Non-tumour	18.1	77.2	14.3	9.9	15.5	13.7	7.8	31.3	13.1	12.6	10.7	77.2	12	116.7	20.7	14.5	11.4	14.1	26.5	13.3	15.8	16.7	21.1	7.6	17.4	11.2	15.9	42.8	25.1	14.2	15.6	10.9	17.9	17.6	17.3	15.4	38.1	11.9	59.1	31.4	35.4	12	19.7	5.9	23	14.1	17.6	7.5	8.2
Tumour	14.1	10.8	11.3	22.7	56.2	27.8	33.9	72.5	12.8	23.1	70.2	25.6	13.1	9.8	27.4	9	24.6	11.4	7.3	13.7	13.4	13.7	18.7	34.6	23.4	12.5	51.8	51	19.6	36.1	22	15.4	34.7	14.7	33.6	10.8	56.8	30.5	17.7	16.1	20.4	10.9	12	16.5	11.9	25.1	24.7	26.6	19.3
MAN1B1
Non-tumour
Tumour
MAN1C1
Non-tumour	77.9	23.7	88	64.8	47.7	64	169.9	105.4	16.2	27.9	134.1	35.6	23.9	138.6	159	23.9	71	28.2	105.3	20.6	26.1	195.8	37.6	116.8	21.8	32.3	24.9	100.5	16.2	25.7	164.5	36.1	31.9	34.3	28.8	29.1	47.8	21.2	29.6	27.8	158.5	42.1	65.9	124.4	115.2	48.7	39.7	27.4	97.8
Tumour	17.7	80.5	28	34.7	26.2	41.6	27.3	108.7	21.1	34.8	33	27.3	143.5	79	91.2	90.8	28.9	15.8	13.6	30.2	46.6	26.2	92.6	63.1	47	25.1	19.7	22.4	36.1	37.3	98.8	255.4	34	137.4	43.5	67.5	34	49.5	18.9	193.8	10.7	120.1	62.8	32.6	21.9	128.2	31.4	25.6	75.8
Summary	MAN1A1		MAN1A2		MAN1B1		MAN1C1
	Non-tumour	Tumour	Non-tumour	Tumour	Non-tumour	Tumour	Non-tumour	Tumour
Number of values	63	65	63	65	NA	NA	63	65
Average	49.173	48.4154	22.1794	27.3138	NA	NA	58.9984	52.1754
Standard deviation	25.8379	29.9417	20.138	25.4713	NA	NA	45.8505	44.8575
Kolmogorov-Smirnov test (p value)	>0.1000	>0.1000	<0.0001	<0.0001	NA	NA	<0.0001	<0.0001
Passed normality test (α > 0.05)?	Yes	Yes	No	No	NA	NA	No	No
T-test (Non-tumour vs tumour)	0.878597		0.209079		NA	NA	0.39638
[truncated: 16 more columns]

## Sheet: S4B. CellMiner database
Supplementary Data 4B - Reinterrogation of data from publicly available transcriptomics (CellMinerTM) (data plotted in Supporting Figure S3A)
Correlation analysis between the expression (mRNA) of MAN1A1, MAN1A2, MAN1B1, and MAN1C1, as extracted from the Cell MinerTM database, and the total oligomannose levels in five cancer cell lines
CellMiner Address:	https://discover.nci.nih.gov/cellminer/
CellMiner Analysis Tool:	RNA-Seq gene expression values a
CellMiner Database Version:	2.5
Human Genome Version:	HG 19
Date:	04-14-2021
Gene symbol:	MAN1A1	MAN1A2	MAN1B1	MAN1C1
Chromosome:	6	1	9	1
Cytogenetic band:	q22	p13	q34	p35
	RNA-Seq composite gene expression levels log2(FPKM + 1) b
Human cancer cell lines	MAN1A1	MAN1A2	MAN1B1	MAN1C1	Oligomannose level (%)
HL60	0.029	1.139	1.229	0.887	91.21
A549	0.044	1.193	1.85	0.097	72.27
SKOV3	0.166	2.097	2.106	0.102	58.72
HS578T	0.745	1.557	3.048	0.177	51.39
CCRFCEM	0.604	1.656	3.836	0.144	34.3
	Normalised to 1 across all cell lines
Cell line	MAN1A1	MAN1A2	MAN1B1	MAN1C1	Oligomannose level (%)
HL60	0.0389262	0.543157	0.320386	1	1
A549	0.0590604	0.568908	0.482273	0.109357	0.792347
SKOV3	0.222819	1	0.549009	0.114994	0.643789
HS578T	1	0.742489	0.794578	0.199549	0.563425
CCRFCEM	0.810738	0.7897	1	0.162345	0.376055
Pearson correlation	R value
MAN1A1 vs Oligomannose	-0.808543
MAN1A2 vs Oligomannose	-0.613913
MAN1B1 vs Oligomannose	-0.96579
MAN1C1 vs Oligomannose	0.728245
a RNA: RNA-seq
PMID:	31113817
Manufacturer:	Illumina
Platform:	HiSeq 2000
Platform Description:	High throughput sequencing of NCI-60 transcripts.
Molecular Target:	RNA
Principal Collaborators:	Genetics Branch, NCI, NIH (O Abaan, S Davis, P Meltzer)
	Genomics and Pharmacology Facility, DTB, CCR, NCI, NIH (W Reinhold, Y Pommier)
	Division of Cancer Treatment and Diagnosis, NCI, NIH (S Holbeck, R Simon, J Doroshow)
Raw Data:	sequence tracings
Processing Method:	RNA was quantified and treated with DNAse according to the manufacturers protocol (Qiagen,
	Inc). RNA was used for generating sequencing libraries using the TotalScript&trade; RNA-Seq
	Kit (Epicentre). The libraries were sequenced at the Center for Cancer Research Sequencing
	facility using the HiSeq 2000 (Illumina) using the TruSeq Cluster Kit v3 (Illumina). Data
	was converted to fastq and aligned back to the human genome assembly 19 with the STAR split-read
	aligner. RNAseQC was used to analyze the data files to determine the data quality.
b RNA-seq composite gene expression levels: FPKM are fragments per kilobase per million reads. Reads were aligned to the hg19 genome using the STAR aligner.
Aligned reads were used to compute gene and isoform expression using cufflinks (v2.2.1) with gene and isoform positions downloaded from the UCSC Table Browser,
(https://genomeucscedu/cgi-bin/hgTables) 'refGene' table from the 'RefSeq Genes' track downloaded on 11 Aug 2016.

## Sheet: S4C. TCGA database
Supplementary Data 4C - Reinterrogation of data from publicly available genomics (TCGA) database (data plotted in Supporting Figure S3B)
Frequency of simple somatic mutations (SSM) of MAN1A1, MAN1A2, MAN1B1, MAN1C1 determined based on data retrieved from The Cancer Genome Atlas (TCGA) database across 11 cancer types investigated in this study.
MAN1A1	https://portal.gdc.cancer.gov/genes/ENSG00000111885
Project	Disease Type	Site	# SSM Affected Cases
TCGA-BLCA	▾ 4 Disease Types	Bladder	4 / 412 (0.97%)
TCGA-BRCA	▾ 9 Disease Types	Breast	9 / 986 (0.91%)
TCGA-COAD	Adenomas and Adenocarcinomas,Complex Epithelial Neoplasms,Cystic, Mucinous and Serous Neoplasms,Epithelial Neoplasms, NOS,▴ collapse	Colon,Rectosigmoid junction,▴ collapse	13 / 400 (3.25%)
TCGA-KIRC	Adenomas and Adenocarcinomas	Kidney	2 / 336 (0.60%)
TCGA-LIHC	Adenomas and Adenocarcinomas	Liver and intrahepatic bile ducts	3 / 364 (0.82%)
TCGA-LUSC	Squamous Cell Neoplasms	Bronchus and lung	16 / 495 (3.23%)
TCGA-OV	▾ 2 Disease Types	Ovary	4 / 436 (0.92%)
TCGA-PRAD	▾ 3 Disease Types	Prostate gland	2 / 498 (0.40%)
TCGA-SKCM	Nevi and Melanomas	Skin	36 / 469 (7.68%)
TCGA-STAD	Adenomas and Adenocarcinomas,Cystic, Mucinous and Serous Neoplasms,▴ collapse	Stomach	9 / 440 (2.05%)
TCGA-UCEC	Adenomas and Adenocarcinomas,Cystic, Mucinous and Serous Neoplasms,Epithelial Neoplasms, NOS,Not Reported,▴ collapse	Corpus uteri,Uterus, NOS,▴ collapse	34 / 530 (6.42%)
MAN1A2	https://portal.gdc.cancer.gov/genes/ENSG00000198162
Project	Disease Type	Site	# SSM Affected Cases
TCGA-UCEC	▾ 4 Disease Types	▾ 2 Primary Sites	42 / 530 (7.92%)
TCGA-SKCM	Nevi and Melanomas	Skin	18 / 469 (3.84%)
TCGA-COAD	▾ 4 Disease Types	▾ 2 Primary Sites	14 / 400 (3.50%)
TCGA-LUSC	Squamous Cell Neoplasms	Bronchus and lung	14 / 495 (2.83%)
TCGA-BLCA	▾ 4 Disease Types	Bladder	11 / 412 (2.67%)
TCGA-STAD	▾ 2 Disease Types	Stomach	9 / 440 (2.05%)
TCGA-LIHC	Adenomas and Adenocarcinomas	Liver and intrahepatic bile ducts	5 / 364 (1.37%)
TCGA-OV	▾ 2 Disease Types	Ovary	4 / 436 (0.92%)
TCGA-BRCA	▾ 9 Disease Types	Breast	6 / 986 (0.61%)
TCGA-KIRP	Adenomas and Adenocarcinomas	Kidney	1 / 281 (0.36%)
TCGA-PRAD	▾ 3 Disease Types	Prostate gland	1 / 498 (0.20%)
MAN1B1	https://portal.gdc.cancer.gov/genes/ENSG00000177239
Project	Disease Type	Site	# SSM Affected Cases
TCGA-KIRC	Adenomas and Adenocarcinomas	Kidney	1 / 336 (0.30%)
TCGA-OV	▾ 2 Disease Types	Ovary	8 / 436 (1.83%)
TCGA-COAD	▾ 4 Disease Types	▾ 2 Primary Sites	14 / 400 (3.50%)
TCGA-BRCA	▾ 9 Disease Types	Breast	9 / 986 (0.91%)
TCGA-LIHC	Adenomas and Adenocarcinomas	Liver and intrahepatic bile ducts	2 / 364 (0.55%)
TCGA-LUSC	Squamous Cell Neoplasms	Bronchus and lung	7 / 495 (1.41%)
TCGA-BLCA	▾ 4 Disease Types	Bladder	7 / 412 (1.70%)
TCGA-UCEC	▾ 4 Disease Types	▾ 2 Primary Sites	32 / 530 (6.04%)
TCGA-SKCM	Nevi and Melanomas	Skin	9 / 469 (1.92%)
TCGA-STAD	▾ 2 Disease Types	Stomach	12 / 440 (2.73%)
TCGA-PRAD	▾ 3 Disease Types	Prostate gland	3 / 498 (0.60%)
MAN1C1	https://portal.gdc.cancer.gov/genes/ENSG00000117643
Project	Disease Type	Site	# SSM Affected Cases
TCGA-UCEC	▾ 4 Disease Types	▾ 2 Primary Sites	31 / 530 (5.85%)
TCGA-STAD	▾ 2 Disease Types	Stomach	12 / 440 (2.73%)
TCGA-SKCM	Nevi and Melanomas	Skin	23 / 469 (4.90%)
TCGA-PRAD	▾ 3 Disease Types	Prostate gland	2 / 498 (0.40%)
TCGA-OV	▾ 2 Disease Types	Ovary	3 / 436 (0.69%)
TCGA-LUSC	Squamous Cell Neoplasms	Bronchus and lung	7 / 495 (1.41%)
TCGA-LIHC	Adenomas and Adenocarcinomas	Liver and intrahepatic bile ducts	1 / 364 (0.27%)
TCGA-KIRP	Adenomas and Adenocarcinomas	Kidney	2 / 281 (0.71%)
TCGA-COAD	▾ 4 Disease Types	▾ 2 Primary Sites	13 / 400 (3.25%)
TCGA-BRCA	▾ 9 Disease Types	Breast	2 / 986 (0.20%)
TCGA-BLCA	▾ 4 Disease Types	Bladder	8 / 412 (1.94%)
